# Supplementary material for: Comprehensive Analysis of the Immune Cell Infiltration Landscape and Immune-Related Methylation in Retinoblastoma
Source: Front Genet. 2022 May 18;13:864473. doi: 10.3389/fgene.2022.864473 (PMC9157546; doi:10.3389/fgene.2022.864473)
Supplement: Supplementary file 3 [file Table1.CSV]

	logFC	AveExpr	t	P.Value	adj.P.Val	B	abs	gene	DEG
CSF1R	-1.14653921352313	5.35906792966423	-11.143535440335	3.06704170357098e-16	37.2186398604622	26.3463924704736	1.14653921352313	CSF1R	High-ICI up
AIF1	-1.30013052229644	6.03353444207024	-10.0900887731468	1.53782426691247e-14	32.5707408038096	22.6361231165086	1.30013052229644	AIF1	High-ICI up
LST1	-0.917971935512671	4.14908109540019	-9.80717635967162	4.49134335140232e-14	31.6094469383642	21.6166129659976	0.917971935512671	LST1	High-ICI up
C1QA	-1.80425410228569	5.63012327519537	-9.67373568318183	7.46641911487353e-14	31.2912149600504	21.1326407729428	1.80425410228569	C1QA	High-ICI up
CD74	-1.04648624678139	6.54872456735831	-9.51752738594347	1.35654388834461e-13	30.7516957302502	20.5636808454233	1.04648624678139	CD74	High-ICI up
LYZ	-2.11494283717916	5.0943147429776	-9.35270535457818	2.55322463520318e-13	30.1572751423124	19.9606416040368	2.11494283717916	LYZ	High-ICI up
HLA-DMB	-1.48653521255159	6.27056238251294	-9.30788338929427	3.03358269617081e-13	30.1572751423124	19.7961873448165	1.48653521255159	HLA-DMB	High-ICI up
C1QB	-2.06755421406408	5.38090916081191	-9.28781976110868	3.27711935321449e-13	30.1572751423124	19.7225102762993	2.06755421406408	C1QB	High-ICI up
HLA-DRB1	-2.29380931737469	7.0212328496998	-9.20010541043501	4.59490971649207e-13	29.8395918459119	19.3999623124969	2.29380931737469	HLA-DRB1	High-ICI up
HLA-DMA	-1.78963036345349	5.42144715680569	-9.09599160172893	6.86838269650824e-13	29.411661027729	19.0161917412206	1.78963036345349	HLA-DMA	High-ICI up
MS4A6A	-1.32332164006324	4.80317499976411	-8.9734371410198	1.1036165883079e-12	28.8815758145004	18.5632236366402	1.32332164006324	MS4A6A	High-ICI up
MYO1F	-0.761574051506922	4.58765470197569	-8.95395325324564	1.19016529158603e-12	28.8815758145004	18.491092402274	0.761574051506922	MYO1F	High-ICI up
HLA-DRA	-2.53306049690901	6.85453810437603	-8.8445238190767	1.81962716997485e-12	28.3845721009174	18.0853971045854	2.53306049690901	HLA-DRA	High-ICI up
ARHGDIB	-1.2359106237968	5.30524872964319	-8.78532195685283	2.29023388585804e-12	28.1596352481236	17.8655182623475	1.2359106237968	ARHGDIB	High-ICI up
MPEG1	-1.42041301210949	3.84985934915022	-8.70596881538827	3.11844303935596e-12	27.8138399527793	17.5703796064206	1.42041301210949	MPEG1	High-ICI up
HLA-DPA1	-2.1447123320277	6.76679224716957	-8.66618339094128	3.64096142213544e-12	27.683455809683	17.4222317333454	2.1447123320277	HLA-DPA1	High-ICI up
TMBIM1	-0.818277544689439	5.22248510417427	-8.63796498370738	4.06405741755223e-12	27.6123173208541	17.3170873923742	0.818277544689439	TMBIM1	High-ICI up
HLA-E	-1.3333878981622	6.2270825491072	-8.60039270762471	4.70502575995198e-12	27.4834976441794	17.1770037257957	1.3333878981622	HLA-E	High-ICI up
GMFG	-0.936584217157486	4.79682482405606	-8.57676538303217	5.15913282754169e-12	27.4285741871545	17.0888628102304	0.936584217157486	GMFG	High-ICI up
CYBB	-1.13510274963004	4.09276027159476	-8.52851492557398	6.22781582956779e-12	27.2309770780044	16.9087508094743	1.13510274963004	CYBB	High-ICI up
CLEC7A	-0.553678503360521	3.22161764575046	-8.47949673430805	7.54142238676657e-12	27.0252560315312	16.7256189080609	0.553678503360521	CLEC7A	No significance
G3BP1	0.622096984200729	7.24834013307735	8.45502250988657	8.29800910609674e-12	26.9544416426856	16.6341268574117	0.622096984200729	G3BP1	Low-ICI up
PSAP	-0.778586144068187	8.87586961667665	-8.38121764234121	1.10730060079615e-11	26.6526338938962	16.3580032583265	0.778586144068187	PSAP	High-ICI up
TNFSF13B	-1.4004047526196	4.43043548401847	-8.37924516449784	1.11587527106537e-11	26.6526338938962	16.3506193122649	1.4004047526196	TNFSF13B	High-ICI up
FGL2	-1.30697252783591	3.86290058563413	-8.28122355568814	1.63756876323562e-11	26.1581478711306	15.9834035784191	1.30697252783591	FGL2	High-ICI up
S100A8	-1.93229079786328	5.08761593113564	-8.21477077754919	2.12441692574281e-11	25.8392199588129	15.7341645186235	1.93229079786328	S100A8	High-ICI up
ADAP2	-0.77785096073799	4.57871707980965	-8.18267504145911	2.40915714946109e-11	25.712206167997	15.6137075450344	0.77785096073799	ADAP2	High-ICI up
C1QC	-1.90510605081776	5.7142499574277	-8.15715224385432	2.66266371581976e-11	25.6203318583965	15.5178844910861	1.90510605081776	C1QC	High-ICI up
CD14	-2.09610938400773	6.89296285400847	-8.10322241336959	3.28975850531776e-11	25.3658464822379	15.3153131786944	2.09610938400773	CD14	High-ICI up
GGTA1P	-0.695648761679502	3.56496417872937	-8.04095808532517	4.20011857057849e-11	25.0623077089992	15.0812822990853	0.695648761679502	GGTA1P	High-ICI up
HCLS1	-1.2603851804762	3.62347109838351	-7.92035991856859	6.74385073832881e-11	24.4264708744886	14.6275761811998	1.2603851804762	HCLS1	High-ICI up
C3AR1	-1.16065463849366	5.03042090781162	-7.90618425379294	7.13004042067058e-11	24.391936914135	14.5742129901517	1.16065463849366	C3AR1	High-ICI up
RBM15	0.469448029163484	7.49624095864348	7.88464787177112	7.75957111009173e-11	24.3142643754816	14.4931290850358	0.469448029163484	RBM15	No significance
CTSS	-1.34905046566136	4.73813074707738	-7.85802017738936	8.61542796351795e-11	24.2063875480221	14.3928575602557	1.34905046566136	CTSS	High-ICI up
S100A11	-1.44905828067054	4.88316803534134	-7.82492101230644	9.81225252883113e-11	24.06054582283	14.2681889433146	1.44905828067054	S100A11	High-ICI up
SQOR	-1.30458910092758	5.53000604619415	-7.78363583164585	1.15410505501855e-10	23.8717587330272	14.1126479747177	1.30458910092758	SQOR	High-ICI up
RNASET2	-1.22839797871238	7.17832865996847	-7.77322111289003	1.2023367523849e-10	23.8717587330272	14.0734043069776	1.22839797871238	RNASET2	High-ICI up
VAMP8	-2.01592370358949	4.88852023973289	-7.76771648589508	1.22863916997548e-10	23.8717587330272	14.0526613431466	2.01592370358949	VAMP8	High-ICI up
ITGB2	-1.48523616037335	4.65901332258729	-7.76410185589826	1.24622326968725e-10	23.8717587330272	14.0390400450543	1.48523616037335	ITGB2	High-ICI up
LY86	-1.03578221043666	4.47269580911744	-7.63017331791939	2.11016685998135e-10	23.1484900860077	13.5341695745472	1.03578221043666	LY86	High-ICI up
NCAPD2	0.703239776721493	6.94683137306621	7.61662252393918	2.22568316086356e-10	23.1072228481503	13.4830712977319	0.703239776721493	NCAPD2	Low-ICI up
NDC1	0.63011170079857	6.6783142619778	7.59483940114618	2.42478377366722e-10	23.0185173938196	13.4009253500479	0.63011170079857	NDC1	Low-ICI up
FOLR2	-0.795285514001978	5.13197797334029	-7.58350920114312	2.53529006171944e-10	23.0185173938196	13.3581961766655	0.795285514001978	FOLR2	High-ICI up
GRN	-0.800568287538402	6.5214204120714	-7.58303648999423	2.5400084552551e-10	23.0185173938196	13.3564134297763	0.800568287538402	GRN	High-ICI up
CD48	-1.20130765509973	4.74793252015938	-7.51099420063157	3.37214113950711e-10	22.6760288016447	13.0846970917331	1.20130765509973	CD48	High-ICI up
IFI30	-1.70249962940537	7.56588774700635	-7.50820544769451	3.40933676514397e-10	22.6760288016447	13.0741782923091	1.70249962940537	IFI30	High-ICI up
ARL5B	0.612050111944435	7.21394573453569	7.50397500721496	3.46654599190906e-10	22.6760288016447	13.058221573856	0.612050111944435	ARL5B	Low-ICI up
CARD16	-0.82561911666609	3.24351264059784	-7.50056463995804	3.5133633178288e-10	22.6760288016447	13.0453580173564	0.82561911666609	CARD16	High-ICI up
DAB2	-1.33095062554614	4.7504394898498	-7.45240690998715	4.24612495094592e-10	22.4324820926567	12.8637082396595	1.33095062554614	DAB2	High-ICI up
ARHGAP18	-0.67287875103202	3.71636109941649	-7.39855596793872	5.24788791431146e-10	22.1954496720206	12.6605825331711	0.67287875103202	ARHGAP18	High-ICI up
RHOG	-0.684177690745384	5.35125832614408	-7.39732182417201	5.27342429469968e-10	22.1954496720206	12.6559274140639	0.684177690745384	RHOG	High-ICI up
NAPSB	-0.31691812501425	3.04337595971877	-7.39552976601409	5.31072608620143e-10	22.1954496720206	12.649167883454	0.31691812501425	NAPSB	No significance
CD163	-1.40480890275283	4.17806111076127	-7.37818823590913	5.68559745170784e-10	22.1245275714424	12.5837573824148	1.40480890275283	CD163	High-ICI up
LAPTM5	-1.56201592678205	6.99890317207933	-7.36753007831771	5.92900052346174e-10	22.0910176527361	12.5435565917559	1.56201592678205	LAPTM5	High-ICI up
CD53	-0.482828878517203	3.45428944165249	-7.35534308983974	6.22010553237263e-10	22.0483397303923	12.497590103097	0.482828878517203	CD53	No significance
CASP1	-0.70271539178651	3.17116351558523	-7.32697579337601	6.95422345925271e-10	21.9228360226809	12.3905992874374	0.70271539178651	CASP1	High-ICI up
SMARCC1	0.61568588712464	7.40282201410302	7.32414094750995	7.03218520137985e-10	21.9228360226809	12.3799076696311	0.61568588712464	SMARCC1	Low-ICI up
CTSA	-0.731358303499015	7.17869386424489	-7.28201687538991	8.29906379421752e-10	21.7089514725728	12.2210462377599	0.731358303499015	CTSA	High-ICI up
ORAI3	-0.581711196665571	4.50858111005085	-7.24391769838891	9.64016454536513e-10	21.5175043523979	12.0773823243568	0.581711196665571	ORAI3	No significance
H2AJ	-0.645730083081752	4.33957168058032	-7.23820989637546	9.85892935773545e-10	21.5093786863718	12.0558612095996	0.645730083081752	H2AJ	High-ICI up
ADGRE5	-0.575286866897316	4.24461011422408	-7.209282601892	1.10462583440683e-09	21.3691705434416	11.9467997724739	0.575286866897316	ADGRE5	No significance
IFI35	-1.07902174099018	5.17883615216317	-7.20464299922668	1.12495561502998e-09	21.3663192089435	11.9293089305672	1.07902174099018	IFI35	High-ICI up
S100A4	-1.20371069415034	5.26422387610435	-7.19653959814799	1.1613633424706e-09	21.3434515009595	11.8987608632799	1.20371069415034	S100A4	High-ICI up
CD3D	-0.852726647983996	3.65038907085988	-7.16212553171576	1.32955701280734e-09	21.1844717026388	11.7690416854844	0.852726647983996	CD3D	High-ICI up
MCM10	0.776548418761237	6.79446535327092	7.15702501182917	1.35647460612852e-09	21.1844717026388	11.7498180768711	0.776548418761237	MCM10	Low-ICI up
MEX3B	0.881825540990766	5.57091439368578	7.15428831938862	1.37114088013793e-09	21.1844717026388	11.7395038547056	0.881825540990766	MEX3B	Low-ICI up
SP3	0.380319656834918	6.87993752745131	7.15283629647249	1.37898662844381e-09	21.1844717026388	11.7340314455082	0.380319656834918	SP3	No significance
S100A9	-1.54148475653126	5.11992777239377	-7.13892678302416	1.45645289013365e-09	21.1269947836638	11.6816114705867	1.54148475653126	S100A9	High-ICI up
EVI2A	-1.21589432447048	4.23162531083103	-7.12461602097554	1.54069023752582e-09	21.0669386056702	11.6276841104517	1.21589432447048	EVI2A	High-ICI up
VSIG4	-1.58252165462862	5.21529687888137	-7.11410265338694	1.60565826283648e-09	21.0614726146495	11.5880697278773	1.58252165462862	VSIG4	High-ICI up
SLAMF8	-0.622760790906835	3.40346794759723	-7.11326501382309	1.61095064090431e-09	21.0614726146495	11.5849136217783	0.622760790906835	SLAMF8	High-ICI up
WASF1	0.920629795790868	8.21758690488181	7.11281842616742	1.61377938617383e-09	21.0614726146495	11.5832309507341	0.920629795790868	WASF1	Low-ICI up
MYB	1.06884545034495	6.87163950502324	7.09966274350102	1.6993709569347e-09	21.0158295960911	11.5336647763187	1.06884545034495	MYB	Low-ICI up
SHFL	-0.784857254347931	4.9593182274867	-7.09778981121628	1.71191936494431e-09	21.0158295960911	11.5266085732351	0.784857254347931	SHFL	High-ICI up
APOC1	-1.46676359398537	9.38723246837461	-7.07632790925911	1.8624855281287e-09	20.913580454682	11.4457585584696	1.46676359398537	APOC1	High-ICI up
RNASE2	-0.373287575463778	3.21111993300028	-7.07251207507849	1.89060723961015e-09	20.9110688085881	11.4313851390205	0.373287575463778	RNASE2	No significance
SLC7A7	-0.953294641261555	5.19363443633904	-7.063105349573	1.96175562402371e-09	20.8766321843099	11.3959538674728	0.953294641261555	SLC7A7	High-ICI up
CSTA	-1.11803612733692	3.77629097942878	-7.05541513275986	2.02190165298511e-09	20.8516803736139	11.3669899441698	1.11803612733692	CSTA	High-ICI up
B2M	-1.16007843752794	10.9468361476156	-7.04922454780462	2.07165313504986e-09	20.8349892607664	11.3436754473121	1.16007843752794	B2M	High-ICI up
CPQ	-0.917902678022236	5.00996057563966	-7.04281433727932	2.12445739676929e-09	20.8168246621054	11.3195350704548	0.917902678022236	CPQ	High-ICI up
LBR	0.921613571460453	9.73674754674808	7.01858398452621	2.3364763689376e-09	20.6975065367751	11.2282972979134	0.921613571460453	LBR	Low-ICI up
GM2A	-0.594809182812769	4.87938099609089	-7.01222189603249	2.39556232583995e-09	20.6791786355507	11.2043445106451	0.594809182812769	GM2A	High-ICI up
HNRNPU	0.498797120777817	6.74435987676316	7.00577518862033	2.45695490561925e-09	20.6601590320803	11.1800745539721	0.498797120777817	HNRNPU	No significance
MRC1	-1.49790037157855	4.05972016567687	-6.97646743552591	2.75644876514661e-09	20.5185678416733	11.0697580684811	1.49790037157855	MRC1	High-ICI up
ORC1	0.879841345931042	5.32069919058522	6.97470042287367	2.7756277089878e-09	20.5185678416733	11.0631079093964	0.879841345931042	ORC1	Low-ICI up
LMNB1	1.04120223117635	7.93891082462831	6.96249446334001	2.91179519747790e-09	20.4762070641962	11.0171739555313	1.04120223117635	LMNB1	Low-ICI up
HJURP	0.791187660727194	7.1950653195283	6.96128985561683	2.92558961660056e-09	20.4762070641962	11.0126410365171	0.791187660727194	HJURP	Low-ICI up
SERPINB9	-0.486003761820585	3.73546884228007	-6.95392290119982	3.01138112363743e-09	20.4509972897678	10.9849205346572	0.486003761820585	SERPINB9	No significance
FCER1G	-1.45396581882297	5.792427285982	-6.92188144261619	3.41467267645421e-09	20.2859771194082	10.8643796555988	1.45396581882297	FCER1G	High-ICI up
BUB1B	0.719090901183894	8.10086195113436	6.91486581533855	3.50992540261436e-09	20.2752941392048	10.8379923357765	0.719090901183894	BUB1B	Low-ICI up
FAM171A1	0.913208463538744	7.07756837678062	6.91432651869921	3.5173562921187e-09	20.2752941392048	10.8359640089792	0.913208463538744	FAM171A1	Low-ICI up
GSTK1	-0.791092090501269	5.65581493559163	-6.90069436823732	3.71049172475467e-09	20.2139425463403	10.7846968490736	0.791092090501269	GSTK1	High-ICI up
KIF15	0.99024294602235	7.25032235038379	6.89708122228408	3.76343088754274e-09	20.2091013131459	10.7711100586518	0.99024294602235	KIF15	Low-ICI up
ALOX5AP	-1.47712652858489	4.52154240751057	-6.88651049366561	3.92267539394837e-09	20.164741875839	10.7313634734181	1.47712652858489	ALOX5AP	High-ICI up
MARCHF2	-0.606295368774155	4.81941657865073	-6.88271903803768	3.98141478133771e-09	20.1585654097782	10.7171085955727	0.606295368774155	MARCHF2	High-ICI up
BEND3	0.50847017929823	5.77095852821643	6.86604697638445	4.25029091086682e-09	20.0793918907154	10.6544338653509	0.50847017929823	BEND3	No significance
MED1	0.435215432427555	6.89228961942205	6.84251637826744	4.66085589262087e-09	19.9613089145921	10.5659984424382	0.435215432427555	MED1	No significance
POLD4	-0.575138276331923	5.42474312168219	-6.83530636811356	4.79439880415173e-09	19.9353509047262	10.5389063471228	0.575138276331923	POLD4	No significance
TTL	0.591077361046967	6.65295982471569	6.82027479704387	5.0852010415756e-09	19.8650427882312	10.4824325924769	0.591077361046967	TTL	Low-ICI up
TYROBP	-1.70434556235724	6.9441306628261	-6.79607873796842	5.59066690534983e-09	19.7428267785045	10.39155222912	1.70434556235724	TYROBP	High-ICI up
ARPC1B	-0.936322921994102	7.03437184665732	-6.78865445787216	5.75557930040656e-09	19.7152413192781	10.3636728609873	0.936322921994102	ARPC1B	High-ICI up
GBP1	-1.59478544310218	3.91839890010884	-6.7812274258533	5.92540268497808e-09	19.6984774330824	10.3357861463897	1.59478544310218	GBP1	High-ICI up
SEC63	0.385997493128477	5.95446005494498	6.7806784292346	5.93815221054189e-09	19.6984774330824	10.3337249160863	0.385997493128477	SEC63	No significance
TPP1	-0.651961856172034	5.45964702703735	-6.7741496264827	6.09188456788504e-09	19.6920695728869	10.3092135315023	0.651961856172034	TPP1	High-ICI up
HNMT	-0.338342881046032	3.27002694571694	-6.77129070721836	6.16044540846347e-09	19.6920695728869	10.2984809027991	0.338342881046032	HNMT	No significance
CD86	-0.762724658787961	3.6623002503363	-6.77032259673107	6.18383586457315e-09	19.6920695728869	10.2948466360239	0.762724658787961	CD86	High-ICI up
THEMIS2	-0.654207363895402	3.6885011334666	-6.769811500167	6.19622010577869e-09	19.6920695728869	10.2929280111919	0.654207363895402	THEMIS2	High-ICI up
TFAM	0.418419128044703	6.00641520997065	6.76451929277472	6.32591593370867e-09	19.6756040982137	10.2730622535302	0.418419128044703	TFAM	No significance
DUSP7	0.764274705450448	4.91333028911223	6.75330987212416	6.60962522845198e-09	19.6256068325853	10.2309898409205	0.764274705450448	DUSP7	Low-ICI up
RAB31	-1.39113700114277	5.50008424771233	-6.74550461067405	6.81462811833412e-09	19.5947157635692	10.2016985436087	1.39113700114277	RAB31	High-ICI up
IL4I1	-0.710549699862557	4.34777900450005	-6.73390865157406	7.13094565294735e-09	19.5423134372998	10.1581882150884	0.710549699862557	IL4I1	High-ICI up
ATL2	0.569396880220302	5.84742846872864	6.71455833904951	7.69168458334122e-09	19.4460462992517	10.0855998438846	0.569396880220302	ATL2	No significance
CTSB	-0.968808880061852	7.8389852328253	-6.70412936392668	8.011895911344e-09	19.4000262640816	10.0464873213033	0.968808880061852	CTSB	High-ICI up
HLA-B	-1.65126528047907	8.6974085049965	-6.69685132383926	8.24319378354409e-09	19.3716775833678	10.0191959683498	1.65126528047907	HLA-B	High-ICI up
RNF13	-0.503947669104434	8.2355164693342	-6.6937422278544	8.34401782044197e-09	19.3667387916845	10.0075384244858	0.503947669104434	RNF13	No significance
BTN3A3	-0.396399833571619	2.70259753695214	-6.68641825859904	8.58640569876995e-09	19.3379176346721	9.98007964459112	0.396399833571619	BTN3A3	No significance
DBF4	0.560854588076335	8.80978406815031	6.67074389665652	9.1289697194944e-09	19.2619036501621	9.92132539901383	0.560854588076335	DBF4	No significance
BTN3A1	-0.557124888121284	3.66410057803773	-6.65147736031758	9.84285910586689e-09	19.1763024542029	9.84912815832932	0.557124888121284	BTN3A1	No significance
MT1G	-0.627894257436179	5.55824283009318	-6.65122388970729	9.852612304147e-09	19.1763024542029	9.84817849584166	0.627894257436179	MT1G	High-ICI up
KLHDC10	0.474975310309615	6.20283715629201	6.64820309133017	9.96959183133772e-09	19.1713471354612	9.83686099213481	0.474975310309615	KLHDC10	No significance
KIF14	1.07660708738119	7.1864160582825	6.6405322817842	1.02728934775696e-08	19.1400835317733	9.80812486765503	1.07660708738119	KIF14	Low-ICI up
GPR34	-1.17274079600507	3.90697246737972	-6.63813116997091	1.0369707645272e-08	19.1384250018556	9.79913072754408	1.17274079600507	GPR34	High-ICI up
PLEK	-0.799125182741846	4.41552230993087	-6.63048744632511	1.06839967973117e-08	19.1071259416218	9.77050132546075	0.799125182741846	PLEK	High-ICI up
ANLN	0.936701579833541	6.56195567423348	6.62481086336994	1.09235228006943e-08	19.0942898803552	9.74924242028054	0.936701579833541	ANLN	Low-ICI up
TRAIP	0.614783444818905	5.82859300053412	6.6224252839258	1.10257719333618e-08	19.0942898803552	9.74030905216218	0.614783444818905	TRAIP	Low-ICI up
RAC2	-0.676748794823181	5.32187674593338	-6.62112029886852	1.10821079475766e-08	19.0942898803552	9.73542239450906	0.676748794823181	RAC2	High-ICI up
NCF4	-0.607749448417601	3.39759870007411	-6.62001536816271	1.11300316199062e-08	19.0942898803552	9.73128495535067	0.607749448417601	NCF4	High-ICI up
SRSF1	0.346558250391825	8.54123911817067	6.60090389673132	1.19923621319213e-08	18.9979470309535	9.65973527851027	0.346558250391825	SRSF1	No significance
MTF2	0.43891031256251	7.703699619117	6.59717294689998	1.21683088088031e-08	18.9888843224868	9.64577037014202	0.43891031256251	MTF2	No significance
APBB1IP	-0.468403477400141	3.89062063309133	-6.59532312953954	1.22564942024743e-08	18.9888843224868	9.63884689578025	0.468403477400141	APBB1IP	No significance
FCGRT	-0.834937535318387	5.28772664897177	-6.59008250601833	1.25097968248764e-08	18.9704275279576	9.61923370444017	0.834937535318387	FCGRT	High-ICI up
IVNS1ABP	0.693218292691437	7.53431969287021	6.57896728771119	1.30644208562606e-08	18.9244958692855	9.57764133394539	0.693218292691437	IVNS1ABP	Low-ICI up
KIF18B	0.746977011245042	7.03093673844866	6.5780425377385	1.31116518366501e-08	18.9244958692855	9.57418139573349	0.746977011245042	KIF18B	Low-ICI up
CAPG	-0.971858291206855	5.13646926288961	-6.5746484691315	1.32864627454864e-08	18.916195008274	9.5614830843487	0.971858291206855	CAPG	High-ICI up
EVI2B	-1.05403406859272	3.52438054620298	-6.57209715169915	1.34193933349984e-08	18.9125590304095	9.55193834475495	1.05403406859272	EVI2B	High-ICI up
SERPINA1	-0.349670554568841	3.11791070436514	-6.56932773613483	1.35651859954044e-08	18.9076168972682	9.5415782300185	0.349670554568841	SERPINA1	No significance
LILRB1	-0.708166885631719	3.16193753596476	-6.56587809659856	1.3748994807166e-08	18.8987688212022	9.52867427065657	0.708166885631719	LILRB1	High-ICI up
RBMX	0.458131065549955	10.2328951130764	6.55700061275825	1.42334947321117e-08	18.8592974132153	9.49547068785947	0.458131065549955	RBMX	No significance
LCP1	-0.996060007604639	4.42174729493709	-6.55494866838429	1.43478780074453e-08	18.8581665736487	9.48779685622213	0.996060007604639	LCP1	High-ICI up
TAF5	0.669298357818926	7.92011307109628	6.54560327787348	1.48805052032335e-08	18.8253379522876	9.45285119693124	0.669298357818926	TAF5	Low-ICI up
CDCA7	0.609331472964371	7.28263911433054	6.54545171205626	1.48893036722579e-08	18.8253379522876	9.45228449535441	0.609331472964371	CDCA7	Low-ICI up
CTSD	-0.83769242300992	5.47758132625442	-6.52883399611508	1.58860437659067e-08	18.7420501213759	9.39016207720326	0.83769242300992	CTSD	High-ICI up
SYNCRIP	0.474374776036111	7.81550531732781	6.52467909418666	1.61454619424994e-08	18.7288055027681	9.37463310818024	0.474374776036111	SYNCRIP	No significance
ACP2	-0.499895475292798	6.50955232570022	-6.52113872528143	1.63698337326441e-08	18.718948217816	9.36140204523635	0.499895475292798	ACP2	No significance
IFI16	-1.25527382410834	5.17068357343402	-6.51366638189176	1.68536301593829e-08	18.6869126031583	9.33347971115498	1.25527382410834	IFI16	High-ICI up
FAM83D	0.91139398614831	6.89098562638332	6.49851227041998	1.78788901310871e-08	18.615974910822	9.27686637454165	0.91139398614831	FAM83D	Low-ICI up
CLEC4A	-0.480260443892694	3.56149855387635	-6.49753326941182	1.79472191175152e-08	18.615974910822	9.27320962999079	0.480260443892694	CLEC4A	No significance
ZNF124	1.04806134117338	6.47013182300015	6.49470676574479	1.81459549407572e-08	18.6098682691008	9.26265257510648	1.04806134117338	ZNF124	Low-ICI up
IRF8	-0.858305362487049	5.46612721546787	-6.47595713408634	1.95208459964724e-08	18.5142158274362	9.19263912605876	0.858305362487049	IRF8	High-ICI up
MS4A4A	-1.15986437373791	3.61280689407798	-6.47401720445517	1.96688839063444e-08	18.512966479927	9.18539687592933	1.15986437373791	MS4A4A	High-ICI up
MT2A	-0.927201928360622	9.69051897418965	-6.46249334878959	2.05715838588534e-08	18.4578147493039	9.14238200448737	0.927201928360622	MT2A	High-ICI up
SLAMF7	-0.34085835329256	3.29577758140743	-6.44618732766561	2.19197064427823e-08	18.3757619210466	9.08153639982844	0.34085835329256	SLAMF7	No significance
SP110	-0.5069662058702	3.7672170885767	-6.44256480173123	2.22309322630914e-08	18.3648822779608	9.06802216506419	0.5069662058702	SP110	No significance
LMNB2	0.572060381409372	6.75717652814923	6.4369760046144	2.27197289529069e-08	18.3429038020464	9.04717480738419	0.572060381409372	LMNB2	No significance
CXCL10	-1.27001778984965	3.95273080527033	-6.43201695325479	2.31623882507166e-08	18.3244032743318	9.02867884943389	1.27001778984965	CXCL10	High-ICI up
MS4A7	-1.06867136578107	3.91556162944054	-6.43015479624985	2.33308155298113e-08	18.323228366081	9.0217340592192	1.06867136578107	MS4A7	High-ICI up
FTL	-0.676046528186433	11.8633220554892	-6.42694254732568	2.36242222583461e-08	18.3228477382705	9.00975492036858	0.676046528186433	FTL	High-ICI up
LCP2	-0.54003899604609	3.22789320428664	-6.42681265290465	2.36361636817911e-08	18.3228477382705	9.00927053673391	0.54003899604609	LCP2	No significance
VANGL2	1.00223009916745	7.09729578371915	6.42104780043457	2.41722246011717e-08	18.2995955878744	8.98777460449354	1.00223009916745	VANGL2	Low-ICI up
DEPDC1	0.903497682151698	5.5653268741664	6.40024971201248	2.62086264647078e-08	18.1919492325479	8.91024797457981	0.903497682151698	DEPDC1	Low-ICI up
NCAPH	0.628171144432848	6.38080304065533	6.39665041731278	2.65779657896502e-08	18.1807490744072	8.89683533620428	0.628171144432848	NCAPH	Low-ICI up
KIF20A	0.908282017070923	7.56894979641691	6.38449640488074	2.78637982824104e-08	18.128147252473	8.85155278254055	0.908282017070923	KIF20A	Low-ICI up
GMEB1	0.560385370329351	5.89758576839559	6.38402242304087	2.79151768829998e-08	18.128147252473	8.84978713543252	0.560385370329351	GMEB1	No significance
ADSS2	0.580592116550924	7.20938659993782	6.38252114537343	2.80785344584878e-08	18.128147252473	8.8441948108088	0.580592116550924	ADSS2	No significance
TTC28	0.297478762480535	4.70627513278491	6.38021767139627	2.83310303050653e-08	18.1240020304685	8.8356146838333	0.297478762480535	TTC28	No significance
HLA-G	-0.565341989682388	5.81026039561827	-6.37291266734068	2.91467935443256e-08	18.0917651358094	8.80840786600125	0.565341989682388	HLA-G	No significance
C1orf162	-0.477768871153193	3.92816065402325	-6.36375161896488	3.02028971127808e-08	18.0556122563261	8.77429558309144	0.477768871153193	C1orf162	No significance
RASSF5	-0.403022815466219	3.69680483735124	-6.36338029714606	3.02464966877977e-08	18.0556122563261	8.77291309097511	0.403022815466219	RASSF5	No significance
PTPRC	-0.486834092857932	3.12161016406953	-6.34741464117447	3.21815037257681e-08	17.9748437861715	8.71348298007824	0.486834092857932	PTPRC	No significance
KIF2C	0.719968558507809	7.15554870522082	6.34591914110176	3.23689380506587e-08	17.9748437861715	8.70791744704927	0.719968558507809	KIF2C	Low-ICI up
TOP2A	0.78083238532674	9.92604733169604	6.34390130616196	3.26235582922197e-08	17.972001252604	8.70040838299427	0.78083238532674	TOP2A	Low-ICI up
SAT1	-0.98954457408639	8.42227238016102	-6.33753231186956	3.3440357408591e-08	17.9447373726592	8.67670978017334	0.98954457408639	SAT1	High-ICI up
RNASE6	-1.35163223516141	4.25226086585418	-6.33556187531642	3.36971507681203e-08	17.9420645017361	8.66937873092233	1.35163223516141	RNASE6	High-ICI up
LIPA	-1.39803267953143	8.03307546398811	-6.33000978274091	3.44313041248594e-08	17.9244837636649	8.64872413616207	1.39803267953143	LIPA	High-ICI up
DPP10	1.83320116409363	6.65070972321031	6.32895452683294	3.45726275829913e-08	17.9244837636649	8.64479877822361	1.83320116409363	DPP10	Low-ICI up
C1orf54	-1.17014912955255	5.89495451986998	-6.32799370165737	3.47018058161715e-08	17.9244837636649	8.64122478220834	1.17014912955255	C1orf54	High-ICI up
VSIR	-0.301273816096717	3.63878520569024	-6.32512625141727	3.50901787903692e-08	17.9218075582401	8.6305592343889	0.301273816096717	VSIR	No significance
SEH1L	0.593566737294084	6.1136243005625	6.32460450274276	3.51613084366731e-08	17.9218075582401	8.62861866687282	0.593566737294084	SEH1L	Low-ICI up
HACD4	-0.497307746875834	3.11874509895142	-6.32019313634292	3.57684619945782e-08	17.9051905768324	8.61221233381026	0.497307746875834	HACD4	No significance
LGMN	-1.22072557183381	6.99721381087503	-6.29970564831577	3.87276070551203e-08	17.8052852323056	8.53604314605012	1.22072557183381	LGMN	High-ICI up
PARP9	-0.639130285217922	4.23713245143359	-6.29948026991791	3.87614768443777e-08	17.8052852323056	8.53520546473494	0.639130285217922	PARP9	High-ICI up
TNRC6C	0.533747727067018	4.99045242626692	6.29559761134301	3.93496033262379e-08	17.7973685893478	8.52077531231063	0.533747727067018	TNRC6C	No significance
TLR2	-0.754126526763005	3.91982902117305	-6.29523211426362	3.94054215211856e-08	17.7973685893478	8.51941699913245	0.754126526763005	TLR2	High-ICI up
ST8SIA3	0.516248107330446	4.23953945175744	6.29368549528679	3.96424909497457e-08	17.7965772233371	8.51366938319615	0.516248107330446	ST8SIA3	No significance
TREM2	-0.906932010432138	5.57596132718875	-6.28909083460003	4.0355160673829e-08	17.7786911662748	8.4965959635606	0.906932010432138	TREM2	High-ICI up
SOX11	1.73796789531168	9.07497272574759	6.28230682148609	4.14307487243152e-08	17.7582406731221	8.47139110569304	1.73796789531168	SOX11	Low-ICI up
OSBPL6	1.00454010440195	5.72338482818244	6.28227147031319	4.14364274924961e-08	17.7582406731221	8.47125977701241	1.00454010440195	OSBPL6	Low-ICI up
TCP1	0.417315080480118	7.2715674495833	6.28057512758746	4.17098365220755e-08	17.7582406731221	8.46495806281593	0.417315080480118	TCP1	No significance
DHCR24	0.981079855326475	5.70217546070562	6.27991770951351	4.18162774299562e-08	17.7582406731221	8.46251591329041	0.981079855326475	DHCR24	Low-ICI up
PPP2R3B	0.501023509347065	5.12870539947102	6.27747921963775	4.22134490298269e-08	17.7522157844045	8.45345790995235	0.501023509347065	PPP2R3B	No significance
CLEC2B	-0.389597625051004	2.94333517371775	-6.27572192945022	4.2501990539488e-08	17.7499613028795	8.44693067742237	0.389597625051004	CLEC2B	No significance
CHEK1	0.709319335077662	6.93121425322906	6.27355729050781	4.28601115916606e-08	17.7453897793636	8.43889084890182	0.709319335077662	CHEK1	Low-ICI up
RALB	-0.481225867091326	5.79563258478707	-6.27029325214997	4.34057938304737e-08	17.7414103078804	8.42676860894887	0.481225867091326	RALB	No significance
SLC15A3	-0.662477695227419	4.88288631567249	-6.27017203618284	4.34261910781453e-08	17.7414103078804	8.42631844946972	0.662477695227419	SLC15A3	High-ICI up
STX4	-0.55002615130965	4.23276235964924	-6.26855858138917	4.36985987382893e-08	17.739806180381	8.42032671494116	0.55002615130965	STX4	No significance
ATP6AP2	-0.421544038229754	8.9549584091211	-6.2545157845908	4.61423313632652e-08	17.6686818302976	8.36818908424374	0.421544038229754	ATP6AP2	No significance
TNFRSF1B	-0.760866232270504	4.46384991861151	-6.25241572766676	4.65192684829588e-08	17.6642862937931	8.36039388931291	0.760866232270504	TNFRSF1B	High-ICI up
HNRNPA0	0.368108815289226	9.56326515118127	6.24607106840267	4.76767408125856e-08	17.643332401157	8.33684607715282	0.368108815289226	HNRNPA0	No significance
PINK1	-0.543643527835814	6.07495630514535	-6.24487072816834	4.78989176768669e-08	17.643332401157	8.33239158166521	0.543643527835814	PINK1	No significance
ARHGAP30	-0.340975323942859	3.69194273471092	-6.24476449480791	4.79186303867231e-08	17.643332401157	8.33199735433594	0.340975323942859	ARHGAP30	No significance
SF1	0.404226264110926	8.31618366953522	6.24045470157935	4.87251874380897e-08	17.6264468407642	8.31600494263651	0.404226264110926	SF1	No significance
TRIM22	-1.5190750814589	4.60020130943904	-6.23432485647299	4.98956335305396e-08	17.5993607997728	8.29326235249012	1.5190750814589	TRIM22	High-ICI up
HLA-F	-1.22792610820602	7.4509574780216	-6.22982713130034	5.07721575002308e-08	17.5813612351669	8.27657779567729	1.22792610820602	HLA-F	High-ICI up
GIMAP4	-0.834192548452117	3.71994072235313	-6.21771834323318	5.32086637856019e-08	17.524318995918	8.23167076851821	0.834192548452117	GIMAP4	High-ICI up
TSPAN11	1.07046174230786	6.30998149583474	6.21708026876768	5.33402278839109e-08	17.524318995918	8.22930484066209	1.07046174230786	TSPAN11	Low-ICI up
GBP2	-0.836211683606431	3.36554846824912	-6.21573279002741	5.36191257279662e-08	17.5238157160404	8.22430865019941	0.836211683606431	GBP2	High-ICI up
GPNMB	-1.72958271858951	7.79846615621369	-6.21179627765197	5.44422158634014e-08	17.5088240549448	8.20971399503536	1.72958271858951	GPNMB	High-ICI up
ACVR2B	0.630275242561275	7.37849739165348	6.20958010154838	5.49111053364124e-08	17.5034046506484	8.20149827172292	0.630275242561275	ACVR2B	Low-ICI up
FPR1	-0.649095275632948	4.5569263709286	-6.18731841735364	5.98493270090345e-08	17.3860869924707	8.11900165119943	0.649095275632948	FPR1	High-ICI up
SMAD4	0.315077494781331	6.28087801876506	6.18421656850357	6.05715158025834e-08	17.3756688872697	8.10751144380538	0.315077494781331	SMAD4	No significance
PIK3AP1	-0.724136374407421	4.41453289638876	-6.17150668091122	6.36221464129985e-08	17.3116330288717	8.06044178524925	0.724136374407421	PIK3AP1	High-ICI up
TTK	0.782377356015171	7.70462422502055	6.16366072382407	6.55809610262285e-08	17.2797152512602	8.03139461143068	0.782377356015171	TTK	Low-ICI up
CDC25A	0.624082663840795	6.5433901300724	6.16334141540358	6.56619344702926e-08	17.2797152512602	8.03021262694364	0.624082663840795	CDC25A	Low-ICI up
HCK	-0.765619222856333	3.65296389172699	-6.15565249090827	6.76420141149107e-08	17.2436102530906	8.00175417638435	0.765619222856333	HCK	High-ICI up
HMGB3	0.535795128234207	7.23960105699292	6.14957827049773	6.9248072883241e-08	17.216481811781	7.97927709381768	0.535795128234207	HMGB3	No significance
INCENP	0.753501920376705	5.66463423047392	6.14766235836323	6.97624590300326e-08	17.2124994930497	7.97218835768707	0.753501920376705	INCENP	Low-ICI up
SPIN1	0.422567653820513	8.29235410845402	6.14260804432475	7.11377144337927e-08	17.1909994941946	7.95348988065709	0.422567653820513	SPIN1	No significance
CENPF	0.965400419061982	8.3938541408322	6.13474662860367	7.33304180581576e-08	17.153835445441	7.92441264278206	0.965400419061982	CENPF	Low-ICI up
ARHGAP11A	0.716082962504454	4.08733773786509	6.13115213298588	7.43552100958848e-08	17.1404161085283	7.91112008256224	0.716082962504454	ARHGAP11A	Low-ICI up
MAF	-0.285402047904753	2.82226088245697	-6.12136915086782	7.72168729802641e-08	17.0925064671845	7.87495030241663	0.285402047904753	MAF	No significance
CPVL	-1.09878846164739	3.69951295363195	-6.11919239092297	7.78683211018957e-08	17.0869289232501	7.86690395418326	1.09878846164739	CPVL	High-ICI up
SELENOW	-0.526753040099754	9.16129566507861	-6.11597405759143	7.88414889453747e-08	17.0755237288778	7.85500852323384	0.526753040099754	SELENOW	No significance
LPXN	-0.453601620697689	4.82852886903358	-6.11294894627592	7.97672279109175e-08	17.0651666429016	7.84382843806457	0.453601620697689	LPXN	No significance
CTSC	-0.992170103581012	3.84762385439005	-6.10779604556925	8.13690038372297e-08	17.0429384783927	7.82478717142588	0.992170103581012	CTSC	High-ICI up
ZNF678	0.490192758905765	5.44344069816657	6.10615727240462	8.18850725871654e-08	17.0402435994302	7.81873218497764	0.490192758905765	ZNF678	No significance
IFITM2	-1.45819765940402	5.09011663509977	-6.09544012254868	8.53410060061372e-08	16.9870027300781	7.77914244383882	1.45819765940402	IFITM2	High-ICI up
RGS1	-1.56855451080694	4.95566402164591	-6.09098170479685	8.6820964926926e-08	16.9685679154184	7.76267706295067	1.56855451080694	RGS1	High-ICI up
ITGAM	-0.872897848427698	3.88203102363508	-6.08374460869396	8.92776856404947e-08	16.9378280114119	7.73595511135649	0.872897848427698	ITGAM	High-ICI up
RBBP4	0.497115130897317	8.00525551742166	6.08318021712864	8.94721485784738e-08	16.9378280114119	7.73387145564096	0.497115130897317	RBBP4	No significance
NCF2	-0.951751313153073	3.82515732961949	-6.07597843141964	9.19907430168967e-08	16.9040642450599	7.70728703213044	0.951751313153073	NCF2	High-ICI up
PIMREG	0.709182490418749	8.22494350078163	6.07354695462206	9.28568533870179e-08	16.8968035327661	7.69831306418436	0.709182490418749	PIMREG	Low-ICI up
ZNF670	0.714259799189066	4.06006490873855	6.06756600374639	9.50218814820943e-08	16.8697841068914	7.6762421230941	0.714259799189066	ZNF670	Low-ICI up
CD24	2.71931432052035	6.99588225594502	6.05933189829655	9.80846493183904e-08	16.8315582490748	7.64586415472145	2.71931432052035	CD24	Low-ICI up
CPE	-0.609129953520236	10.5835709827199	-6.05846064363434	9.84143951693787e-08	16.8315582490748	7.64265036315103	0.609129953520236	CPE	High-ICI up
PLA2G5	-1.43315640358689	4.40516051076343	-6.05310875979769	1.00464189652453e-07	16.8079703905693	7.62291107827126	1.43315640358689	PLA2G5	High-ICI up
DLGAP5	0.950181375360184	7.39927129448772	6.05063489416408	1.01425944677267e-07	16.8051403157394	7.61378801891435	0.950181375360184	DLGAP5	Low-ICI up
IGKC	-1.90248655595497	6.2172344138335	-6.04945409001809	1.0188821476477e-07	16.8051403157394	7.60943376247121	1.90248655595497	IGKC	High-ICI up
SUV39H2	0.43548329338653	5.33044419190202	6.04874909877004	1.02165205478139e-07	16.8051403157394	7.60683417007417	0.43548329338653	SUV39H2	No significance
C1orf174	0.484068994868866	5.81648104929574	6.04821678476846	1.02374846042295e-07	16.8051403157394	7.60487135296495	0.484068994868866	C1orf174	No significance
SLC22A18	-0.569712763244359	4.35570046222427	-6.04605082009955	1.03232273401849e-07	16.7991313160416	7.59688511247685	0.569712763244359	SLC22A18	No significance
ATOX1	-0.367232428311268	7.47181797476811	-6.03398024712209	1.08142634694153e-07	16.7380887156994	7.55239044419085	0.367232428311268	ATOX1	No significance
RNH1	-0.414765214986585	5.93412371877303	-6.02437940486668	1.12213072242582e-07	16.6907572750381	7.51701358156562	0.414765214986585	RNH1	No significance
SLC31A2	-0.683421778130096	4.39766837285502	-6.02099368640299	1.13684437148609e-07	16.6809813297795	7.5045409497545	0.683421778130096	SLC31A2	High-ICI up
DTX3L	-1.23501250586933	5.17197535995897	-6.02047914348263	1.13909715204958e-07	16.6809813297795	7.50264556278537	1.23501250586933	DTX3L	High-ICI up
LYN	-1.19478015639999	5.86284717693542	-6.01567200833822	1.1603588125522e-07	16.6644027211221	7.48493957183853	1.19478015639999	LYN	High-ICI up
CD63	-0.495600049303395	9.74237906132329	-6.01537008290555	1.16170726494015e-07	16.6644027211221	7.48382760240689	0.495600049303395	CD63	No significance
RILPL2	-0.800910060925093	4.76135340197973	-6.01228618344584	1.1755697887919e-07	16.6531418331323	7.47247053281853	0.800910060925093	RILPL2	High-ICI up
ANXA1	-1.19992478144104	4.28974528875358	-6.01106424160054	1.18110782553644e-07	16.652957785503	7.46797084760681	1.19992478144104	ANXA1	High-ICI up
CD300LF	-0.55011356749855	3.81905917430295	-6.01015624238186	1.18523976638308e-07	16.652957785503	7.46462735793003	0.55011356749855	CD300LF	No significance
SRGN	-1.70330769556183	7.88399913920567	-6.00764474710493	1.19674335771093e-07	16.6448052759892	7.45537996284014	1.70330769556183	SRGN	High-ICI up
PSMB10	-0.804863311681107	5.22517391699761	-6.00659319785791	1.20159265721265e-07	16.6447304421053	7.45150838489225	0.804863311681107	PSMB10	High-ICI up
IL18BP	-0.465944552444649	4.30351504358498	-6.00389333341075	1.21413268016163e-07	16.6354886258948	7.44156875708439	0.465944552444649	IL18BP	No significance
CYP27A1	-0.507298136142641	6.61553310772334	-5.99976111785302	1.23357717978731e-07	16.6182803828228	7.42635782076959	0.507298136142641	CYP27A1	No significance
YOD1	0.692703710849456	3.70040687781231	5.98182405900116	1.32162230804309e-07	16.5245095330435	7.36035771492297	0.692703710849456	YOD1	Low-ICI up
CENPE	0.771938988343105	6.70209745899215	5.96744309001603	1.39668749030106e-07	16.4504789739316	7.30747476490249	0.771938988343105	CENPE	Low-ICI up
PTGER4	-0.594450486291538	3.92484605061159	-5.96476648032409	1.41111802735466e-07	16.4419365940215	7.29763531611707	0.594450486291538	PTGER4	High-ICI up
SIRPA	-0.431466386130377	5.54899281027126	-5.96386683062495	1.41600145238268e-07	16.4419365940215	7.29432835357835	0.431466386130377	SIRPA	No significance
MAFB	-1.04896695146497	6.42275557067413	-5.96201719719574	1.42609419451511e-07	16.4372927694931	7.28752976923972	1.04896695146497	MAFB	High-ICI up
TNFRSF1A	-0.780503315832937	4.25788767826456	-5.95683083415712	1.45477595343584e-07	16.4141460934687	7.26846916320578	0.780503315832937	TNFRSF1A	High-ICI up
CEBPB	-1.31852413003823	7.06283031010465	-5.95508811861998	1.46454129125589e-07	16.4100537339262	7.26206530056999	1.31852413003823	CEBPB	High-ICI up
MTPAP	0.437272906757912	6.60568472220288	5.95174695676302	1.48344554822304e-07	16.3970888147684	7.24978892615849	0.437272906757912	MTPAP	No significance
ACP5	-0.999634611720434	6.33973376546103	-5.94880121968785	1.50031293116439e-07	16.386294346059	7.23896677934039	0.999634611720434	ACP5	High-ICI up
HMGCR	0.582274365393172	7.54930279646045	5.94307286591069	1.53365960036131e-07	16.3600754707564	7.21792532979338	0.582274365393172	HMGCR	No significance
LRP12	0.589000734577137	5.70219013365179	5.94002197680829	1.55171849198177e-07	16.3486620574242	7.20672070087857	0.589000734577137	LRP12	Low-ICI up
STAB1	-0.360713334592114	3.88010125540411	-5.93591827319247	1.57634191309714e-07	16.3331781540041	7.19165165056997	0.360713334592114	STAB1	No significance
SKP2	0.599130877259065	5.59926585922382	5.93525721719251	1.58034448366697e-07	16.3331781540041	7.1892244407381	0.599130877259065	SKP2	Low-ICI up
SIMC1	1.40156877331428	6.79194910010401	5.93348149181012	1.59114608844115e-07	16.3309216734779	7.18270479562981	1.40156877331428	SIMC1	Low-ICI up
CCR1	-0.884687791713735	4.14774269179552	-5.93167665144306	1.60219974799936e-07	16.3309216734779	7.17607872326497	0.884687791713735	CCR1	High-ICI up
GTF3C4	0.398377401584253	6.19693442608988	5.93095848761928	1.60661923660681e-07	16.3309216734779	7.17344227537918	0.398377401584253	GTF3C4	No significance
ZBTB33	0.414117109001043	6.76702936391693	5.93095836871372	1.60661996933551e-07	16.3309216734779	7.17344183887176	0.414117109001043	ZBTB33	No significance
PAQR3	0.550167017794071	5.61433305780932	5.92982795913416	1.6136008471265e-07	16.3300000848992	7.16929214968853	0.550167017794071	PAQR3	No significance
TRIP13	0.791425840166978	6.55717476718158	5.92800560130568	1.62491819557024e-07	16.3252305419304	7.16260273789246	0.791425840166978	TRIP13	Low-ICI up
BTN3A2	-0.738140958937015	3.77300136002499	-5.91845441388022	1.68553231432221e-07	16.2776876445967	7.12755070562503	0.738140958937015	BTN3A2	High-ICI up
NPC2	-1.07231310904883	7.37751928035655	-5.91659569747234	1.69758592747178e-07	16.2747925267561	7.12073093403199	1.07231310904883	NPC2	High-ICI up
CDC20	0.837753415726402	8.65047801562697	5.91543288083707	1.70517006896589e-07	16.2747925267561	7.11646473036629	0.837753415726402	CDC20	Low-ICI up
RNF2	0.532553520929957	6.43192121821847	5.91484816809883	1.70899636402434e-07	16.2747925267561	7.11431958044937	0.532553520929957	RNF2	No significance
ITGB5	-0.861971310716085	5.57362883651627	-5.91413661026494	1.71366419354622e-07	16.2747925267561	7.1117091388933	0.861971310716085	ITGB5	High-ICI up
CHMP2A	-0.511078939225014	8.29209225817326	-5.9099007532024	1.74171398740013e-07	16.2565681290606	7.09617090050916	0.511078939225014	CHMP2A	No significance
SMC4	0.589669007966098	8.89166403290398	5.9056026776884	1.77064060470431e-07	16.2379846906702	7.08040714615718	0.589669007966098	SMC4	Low-ICI up
WDR1	-0.55812261009212	8.64640462713771	-5.90423819988429	1.77992285100381e-07	16.2356030965997	7.07540331929624	0.55812261009212	WDR1	No significance
FBP1	-0.982920269481785	4.02046366931138	-5.90214026156773	1.79428877421793e-07	16.2318027012661	7.06771027940974	0.982920269481785	FBP1	High-ICI up
AHNAK	-0.309789473214585	4.07560883995267	-5.90169318089129	1.79736503384502e-07	16.2318027012661	7.06607094066703	0.309789473214585	AHNAK	No significance
LY96	-0.412625873476001	3.06961211127174	-5.90075579523377	1.8038319383811e-07	16.2317281027638	7.06263386673179	0.412625873476001	LY96	No significance
RAD51	0.419952608633469	6.00793708024252	5.89596003305829	1.83727958474374e-07	16.2103107268166	7.0450514949062	0.419952608633469	RAD51	No significance
SMARCA5	0.290703525426862	8.34769839532918	5.89111803841404	1.8716727724154e-07	16.1900521249207	7.02730312152197	0.290703525426862	SMARCA5	No significance
PLA2G7	-1.01595749016411	3.49845986029492	-5.89046184662328	1.87638256645146e-07	16.1900521249207	7.02489811596633	1.01595749016411	PLA2G7	High-ICI up
ARHGEF6	-0.90518594400229	4.87288521302643	-5.88635542792832	1.90612394802088e-07	16.1723997813947	7.00984917309195	0.90518594400229	ARHGEF6	High-ICI up
CXCL16	-0.91588894332707	4.58001632345768	-5.88467886631205	1.91840049416381e-07	16.1681558559628	7.00370574822229	0.91588894332707	CXCL16	High-ICI up
MEX3C	0.423996486905771	5.25450015233413	5.87698534762567	1.97574757004017e-07	16.1306618387043	6.97551984840699	0.423996486905771	MEX3C	No significance
AOAH	-0.572088100185205	3.87282195205773	-5.8751054729877	1.99001617934229e-07	16.1252637197288	6.96863412562794	0.572088100185205	AOAH	No significance
SLC39A10	0.546978404632188	8.83562367588155	5.870299699394	2.02695845749647e-07	16.1078245929711	6.95103368755378	0.546978404632188	SLC39A10	No significance
JADE3	0.735078266431484	5.95120877026072	5.87015150212454	2.02810838758881e-07	16.1078245929711	6.9504909929866	0.735078266431484	JADE3	Low-ICI up
UBA6	0.354133493241873	6.09288685954133	5.86667624895353	2.05526042035453e-07	16.093684865203	6.93776567032436	0.354133493241873	UBA6	No significance
RFX3	0.390913103948805	4.68701851709386	5.86554265809865	2.06419474046597e-07	16.093684865203	6.93361520526444	0.390913103948805	RFX3	No significance
CD52	-1.12344380127172	4.39784444980538	-5.86491913474481	2.06912538023714e-07	16.093684865203	6.93133235647826	1.12344380127172	CD52	High-ICI up
NKAIN1	0.923425784208377	5.80195553594318	5.84242483754926	2.25501984389661e-07	15.9744480265654	6.84901625150425	0.923425784208377	NKAIN1	Low-ICI up
RTBDN	-1.13514139130035	6.70715952056482	-5.84080743678315	2.26900615323886e-07	15.9733536874427	6.84310053570321	1.13514139130035	RTBDN	High-ICI up
SETDB1	0.520746773566043	6.23138582109879	5.83838142427172	2.29014601068393e-07	15.9733536874427	6.83422805489749	0.520746773566043	SETDB1	No significance
C1orf122	-0.438768125197482	7.64255474945954	-5.83833636303503	2.290540505301e-07	15.9733536874427	6.83406326441765	0.438768125197482	C1orf122	No significance
SH3RF1	0.736719147965881	4.89490462358164	5.83797043869722	2.29374653098009e-07	15.9733536874427	6.83272507843742	0.736719147965881	SH3RF1	Low-ICI up
LOC105372310	1.04154635341619	5.41237674078416	5.8378444424918	2.29485146749497e-07	15.9733536874427	6.83226431494776	1.04154635341619	LOC105372310	Low-ICI up
HDAC2	0.375620264305638	6.22440424053626	5.83390331151746	2.32968089181573e-07	15.9564071741666	6.81785300396547	0.375620264305638	HDAC2	No significance
APOE	-1.55101072617929	8.01068202218437	-5.83258723165492	2.34142778589049e-07	15.9539202302346	6.81304111375582	1.55101072617929	APOE	High-ICI up
GZMA	-0.776418735283463	3.30996246732352	-5.82794822272083	2.38330354184461e-07	15.9330995959782	6.79608201220452	0.776418735283463	GZMA	High-ICI up
DDIAS	0.573385835072439	5.14303846655417	5.82000990020908	2.45668827086587e-07	15.894085416698	6.76706932254746	0.573385835072439	DDIAS	No significance
ZNF100	0.778370857821722	7.07131021358554	5.81465681302517	2.50743224289633e-07	15.8702470763325	6.74751071891946	0.778370857821722	ZNF100	Low-ICI up
HIC2	0.503037532619777	6.41794647835128	5.81397219634295	2.51399635679105e-07	15.8702470763325	6.74500966143425	0.503037532619777	HIC2	No significance
MIS18BP1	0.70229786525583	6.25124005590233	5.81210119310317	2.53202243927092e-07	15.8691233989016	6.73817485191063	0.70229786525583	MIS18BP1	Low-ICI up
ARHGAP19	0.578319275218176	6.67619430755743	5.8120677513282	2.53234579320236e-07	15.8691233989016	6.73805269358813	0.578319275218176	ARHGAP19	No significance
SPDL1	0.580338873332305	5.20198533643696	5.8103563538738	2.54894824825144e-07	15.8643571129216	6.731801427446	0.580338873332305	SPDL1	No significance
GIMAP8	-0.242709586861939	2.69054919166172	-5.80912223565629	2.56098737159834e-07	15.8622054212158	6.72729382330598	0.242709586861939	GIMAP8	No significance
LPAR6	-0.496701445814575	3.58592299178093	-5.80690329454624	2.58277540509068e-07	15.8546148149144	6.71918977927599	0.496701445814575	LPAR6	No significance
EXO1	1.05886387435737	6.45400282343372	5.80419619054757	2.60960532035079e-07	15.8443220084742	6.70930393391047	1.05886387435737	EXO1	Low-ICI up
ZNF273	0.731474520921429	5.07566400171794	5.80225589591617	2.62900495596523e-07	15.8382386773048	6.70221906214285	0.731474520921429	ZNF273	Low-ICI up
PDSS1	0.536431801919869	5.55713285588191	5.79535096020564	2.69920730038912e-07	15.8048070276819	6.67701103407451	0.536431801919869	PDSS1	No significance
UBQLN1	0.341037509351996	7.4233742211545	5.79340727469642	2.71930113894119e-07	15.7986796120556	6.6699165655556	0.341037509351996	UBQLN1	No significance
CEP76	0.736424063419919	6.91759590381246	5.79051318050671	2.74949489906957e-07	15.7873072100727	6.65935423609775	0.736424063419919	CEP76	Low-ICI up
SF3A1	0.287344058630384	7.28827052214664	5.78930790361149	2.76216704844187e-07	15.7852171727415	6.65495584200018	0.287344058630384	SF3A1	No significance
DPP10-AS1	1.86727085214903	7.36768468450624	5.78521356067724	2.80564766648112e-07	15.7672135572333	6.64001620537818	1.86727085214903	DPP10-AS1	Low-ICI up
LOC440982	-0.347375537257821	2.808891614043	-5.78399070802474	2.81876482367683e-07	15.7665605959818	6.63555473313676	0.347375537257821	LOC440982	No significance
CD59	-0.859965415133794	6.15284981161496	-5.78345632521848	2.82451601573921e-07	15.7665605959818	6.63360516054386	0.859965415133794	CD59	High-ICI up
ADAM9	-0.515884977313295	5.34767895878948	-5.78138783135071	2.84688744201719e-07	15.7596662140531	6.6260591784281	0.515884977313295	ADAM9	No significance
PARP12	-1.03426353584828	5.03225857443034	-5.78049921548746	2.85655186120559e-07	15.7592504221614	6.6228176733198	1.03426353584828	PARP12	High-ICI up
ZNF280C	0.501172563031787	4.68144038585768	5.77955551050413	2.86685096285177e-07	15.758517886833	6.619375355384	0.501172563031787	ZNF280C	No significance
CREB3L4	0.60441923396975	7.06883656918821	5.77782712246253	2.88580903751341e-07	15.7542771765069	6.61307115759833	0.60441923396975	CREB3L4	Low-ICI up
TMA16	0.759124569385619	4.48085469789951	5.77717093252094	2.89303899176453e-07	15.7542771765069	6.61067787058007	0.759124569385619	TMA16	Low-ICI up
PPP6C	0.426305528190616	7.47462181758555	5.7746219512594	2.92129429284741e-07	15.7514285006218	6.6013817785	0.426305528190616	PPP6C	No significance
ODR4	0.387979267142358	6.41582568538989	5.77430874517226	2.92478494425366e-07	15.7514285006218	6.60023959504931	0.387979267142358	ODR4	No significance
MFSD1	-0.536450841304411	7.9766038007381	-5.77425065842141	2.92543276892906e-07	15.7514285006218	6.60002776912749	0.536450841304411	MFSD1	No significance
PLA2G15	-0.520952984303075	4.62632102186539	-5.76992055498033	2.97412702687267e-07	15.7319907371206	6.58423867859731	0.520952984303075	PLA2G15	No significance
BLM	0.716285963125696	7.033012919907	5.76759982790378	3.00055397604013e-07	15.7235933145296	6.57577776320134	0.716285963125696	BLM	Low-ICI up
BUB3	0.469985991978602	9.12184052768017	5.76606269864152	3.01818557363727e-07	15.7194927084244	6.57017418340942	0.469985991978602	BUB3	No significance
CSF2RB	-0.567826199560453	3.21971198573361	-5.76149428703454	3.0711946485612e-07	15.6999576440451	6.55352243113487	0.567826199560453	CSF2RB	No significance
TSPO	-0.804485326092266	4.90454861905465	-5.76093378338687	3.07776149760869e-07	15.6999576440451	6.55147964792017	0.804485326092266	TSPO	High-ICI up
ENPP2	-1.40078996405586	4.19294552591642	-5.75530062949053	3.14453557950626e-07	15.6733051160004	6.53095225300371	1.40078996405586	ENPP2	High-ICI up
RBM33	0.23989898640064	4.11846663798311	5.75359243068538	3.16506589292604e-07	15.6682166776206	6.52472857029763	0.23989898640064	RBM33	No significance
RASSF4	-0.852014542575545	4.44367799266731	-5.74721047763448	3.242948424198e-07	15.6374334918169	6.50148077985213	0.852014542575545	RASSF4	High-ICI up
BRAP	0.339599727491295	5.44480369168836	5.74361078094781	3.28771056759853e-07	15.6219309288159	6.48837104857587	0.339599727491295	BRAP	No significance
CD4	-0.433475292580295	4.7608374904206	-5.74015827031653	3.3312164109792e-07	15.6072271720551	6.47579941074531	0.433475292580295	CD4	No significance
FNBP1L	0.621135472637717	8.17713678472565	5.73733077118229	3.36727008172127e-07	15.5959462847777	6.46550513293729	0.621135472637717	FNBP1L	Low-ICI up
VASH2	0.742149619597983	5.93542657860338	5.73169263794387	3.44031832576971e-07	15.5692206582472	6.44498203312139	0.742149619597983	VASH2	Low-ICI up
DEPDC1B	0.68979794419018	6.98025382750693	5.72833407030333	3.48457485365069e-07	15.5550046585441	6.43275924537877	0.68979794419018	DEPDC1B	Low-ICI up
MKI67	0.687048797212341	7.22818762877503	5.72628640337029	3.51183317187803e-07	15.5479752442896	6.42530814572998	0.687048797212341	MKI67	Low-ICI up
COMT	-0.391333282129978	6.87649501832682	-5.72526946644222	3.52544878691566e-07	15.5465926215439	6.421607957854	0.391333282129978	COMT	No significance
CD84	-0.369670963098968	3.45625426844829	-5.72235253779454	3.56479340115368e-07	15.5347688744799	6.41099551594672	0.369670963098968	CD84	No significance
RCSD1	-0.343679321347398	3.30072296794385	-5.7194039970963	3.60500568290626e-07	15.5227614839257	6.40026954683978	0.343679321347398	RCSD1	No significance
PYCARD	-0.770246919928051	3.95969184782885	-5.7181054394498	3.62285741912783e-07	15.519798614266	6.39554623037185	0.770246919928051	PYCARD	High-ICI up
HLA-DPB1	-0.58339755100821	5.09466277878439	-5.71732336758933	3.63365098932995e-07	15.5196584298939	6.39270169668733	0.58339755100821	HLA-DPB1	No significance
AGO2	0.438298609256248	5.96781950911812	5.71594636253034	3.65273272199596e-07	15.5162418236376	6.38769354193304	0.438298609256248	AGO2	No significance
R3HDM1	0.405003985758762	7.79232302942544	5.71189314534262	3.70947681612778e-07	15.4981301780714	6.37295392786318	0.405003985758762	R3HDM1	No significance
CUL3	0.339398251149269	6.98502674715062	5.70527474689283	3.80401217604596e-07	15.4659401462697	6.34889208943016	0.339398251149269	CUL3	No significance
CSTB	-0.574619131749031	9.73980618015183	-5.69997092129767	3.88148665001139e-07	15.4438907870798	6.32961500551337	0.574619131749031	CSTB	No significance
METTL7A	-0.708863266803125	4.55056940792046	-5.69975955431835	3.88460626096436e-07	15.4438907870798	6.32884688070261	0.708863266803125	METTL7A	High-ICI up
ZFPM1	-0.449765770085353	6.14667919885896	-5.6960323857651	3.94002538786153e-07	15.4305479050741	6.31530332930759	0.449765770085353	ZFPM1	No significance
KIF11	0.720189277158239	8.29184307489264	5.69583956476814	3.94291360525777e-07	15.4305479050741	6.31460273456578	0.720189277158239	KIF11	Low-ICI up
PLEKHB1	-0.797863176227084	9.03736923415951	-5.69458059138501	3.96182297089742e-07	15.4277038043331	6.31002854771305	0.797863176227084	PLEKHB1	High-ICI up
PTPN6	-0.676294643370973	4.4991187009136	-5.69253194599849	3.99278477481324e-07	15.4205197463265	6.30258586528413	0.676294643370973	PTPN6	High-ICI up
EIF5B	0.398054953906813	6.92198590037035	5.68780053414248	4.06520924447777e-07	15.3986209546553	6.28539957007608	0.398054953906813	EIF5B	No significance
ZBED4	0.668591466318991	6.15573129185166	5.68336878555706	4.13422398538164e-07	15.3783582701351	6.2693053424784	0.668591466318991	ZBED4	Low-ICI up
CASP4	-0.516347043663235	3.74386883683621	-5.68258678026997	4.14652165551287e-07	15.3780862594067	6.26646579151486	0.516347043663235	CASP4	No significance
CA2	-1.47115642456859	9.12992709173117	-5.67905539477249	4.20250745345494e-07	15.3627394387095	6.25364427297033	1.47115642456859	CA2	High-ICI up
RLIM	0.430902563094226	7.00839706981967	5.67436519058359	4.27802165849881e-07	15.3410368905875	6.23661881186544	0.430902563094226	RLIM	No significance
ASB13	-0.815382536790204	6.78445441455077	-5.6733839727624	4.29398850729309e-07	15.3396421981271	6.2330574815231	0.815382536790204	ASB13	High-ICI up
FPR3	-0.613428817622912	3.34023400873983	-5.66187461321677	4.48572961555566e-07	15.2856775939128	6.19129708641288	0.613428817622912	FPR3	High-ICI up
ASAH1	-0.853042581859852	7.56147298689471	-5.66141920790092	4.49348805961699e-07	15.2856775939128	6.18964518806012	0.853042581859852	ASAH1	High-ICI up
LINC01094	-0.573165078905983	2.72663737947523	-5.66136052293569	4.49448880134806e-07	15.2856775939128	6.18943232193732	0.573165078905983	LINC01094	No significance
LSP1	-0.496124309611474	4.33154667072163	-5.66045421927811	4.50997179596365e-07	15.284652631536	6.18614499382037	0.496124309611474	LSP1	No significance
EMSY	0.396215775832307	5.08006564570233	5.65933194773368	4.52921738702309e-07	15.2824349605657	6.1820745154847	0.396215775832307	EMSY	No significance
FOXJ3	0.292780074045168	6.59204249277895	5.65795438597253	4.55295189028231e-07	15.2804279729199	6.1770784093484	0.292780074045168	FOXJ3	No significance
SRSF7	0.337756041942814	9.27347665051706	5.65753672836015	4.56017211631876e-07	15.2804279729199	6.17556372676448	0.337756041942814	SRSF7	No significance
RAB32	-0.577041297763744	5.27138358035869	-5.65564833718407	4.59295904993458e-07	15.2765446704453	6.16871565476315	0.577041297763744	RAB32	No significance
ZNF292	0.464234885792123	9.21721546274146	5.65540623757338	4.59717928462512e-07	15.2765446704453	6.16783774990999	0.464234885792123	ZNF292	No significance
CSE1L	0.385838648993278	9.23087575490074	5.64347666818646	4.80994941177019e-07	15.2151448896127	6.12459171711027	0.385838648993278	CSE1L	No significance
MSL2	0.439148877334516	7.31997557206594	5.63857769732928	4.90011776848405e-07	15.1934881526836	6.10683988249115	0.439148877334516	MSL2	No significance
CCL2	-1.45158297364204	4.18441691718714	-5.63810647852354	4.9088783768694e-07	15.1934881526836	6.10513261210905	1.45158297364204	CCL2	High-ICI up
GMPS	0.572515731016217	6.37422007868162	5.63383467971511	4.98900642466211e-07	15.173971114491	6.08965733213181	0.572515731016217	GMPS	No significance
MCM2	0.386851929359574	9.72073021971957	5.63200028926596	5.02381028401011e-07	15.1677735190437	6.08301298234423	0.386851929359574	MCM2	No significance
AXL	-0.411482469730613	5.0716904742052	-5.63040333097373	5.0543046084423e-07	15.1662381142143	6.07722913866978	0.411482469730613	AXL	No significance
EPB41L2	-0.79390516436688	7.85705373629083	-5.63032319312364	5.05583967086964e-07	15.1662381142143	6.07693890873782	0.79390516436688	EPB41L2	High-ICI up
ZNF519	0.494329142055157	4.20237262868732	5.62928710278368	5.07572779173504e-07	15.1643756979664	6.07318667535692	0.494329142055157	ZNF519	No significance
PIK3CG	-0.207469395815611	2.68158036098509	-5.6273648995783	5.11283011168448e-07	15.1576598883276	6.06622587935981	0.207469395815611	PIK3CG	No significance
LITAF	-1.18646757247084	6.54473570589593	-5.61510172454948	5.35592219721831e-07	15.0944286145363	6.0218337920795	1.18646757247084	LITAF	High-ICI up
TACC3	0.532636623422913	7.23647528403788	5.61288055490289	5.40115787987454e-07	15.0860666519777	6.01379624732958	0.532636623422913	TACC3	No significance
EAF1	0.618912825341615	6.40953929744532	5.6107376467682	5.44515736245651e-07	15.0783624658289	6.00604276992575	0.618912825341615	EAF1	Low-ICI up
HELLS	0.658925217875483	7.88057952189036	5.60947322846306	5.47128507058052e-07	15.0783624658289	6.00146824848764	0.658925217875483	HELLS	Low-ICI up
CTSF	-0.438767988012154	7.06528452541189	-5.60912242519514	5.47855592619015e-07	15.0783624658289	6.00019913501499	0.438767988012154	CTSF	No significance
GIMAP6	-0.465693211445011	2.89569676256405	-5.60845081439964	5.49250257640367e-07	15.0783624658289	5.9977694887501	0.465693211445011	GIMAP6	No significance
HLA-C	-1.43887772220674	9.19285643617918	-5.60804404012091	5.50096668737016e-07	15.0783624658289	5.99629796664848	1.43887772220674	HLA-C	High-ICI up
SNHG1	0.610349609601826	9.72632813942657	5.60370356663594	5.59208890604506e-07	15.0583738373582	5.9805980558025	0.610349609601826	SNHG1	Low-ICI up
TMEM205	-0.464426464266637	7.7534030929201	-5.6019538522104	5.62924198142403e-07	15.0525244378085	5.9742701668078	0.464426464266637	TMEM205	No significance
SPAG5	0.625740030109502	8.39028818622574	5.6004574133908	5.66121041970107e-07	15.0480490395968	5.96885871097612	0.625740030109502	SPAG5	Low-ICI up
DLL3	1.06546591385693	5.03836941172081	5.5973653458695	5.72783547111027e-07	15.0368116307725	5.95767843802567	1.06546591385693	DLL3	Low-ICI up
ASPM	1.08266694467392	6.38228349507567	5.59705049813307	5.73466281467014e-07	15.0368116307725	5.95654011488001	1.08266694467392	ASPM	Low-ICI up
HLA-DOA	-0.307728943641981	4.04056591602735	-5.59252438142796	5.83370274626533e-07	15.0157747332445	5.94017812943607	0.307728943641981	HLA-DOA	No significance
CEP135	0.577203439898608	6.55913646112948	5.59093420953327	5.86889820643834e-07	15.0130737685912	5.93443054903441	0.577203439898608	CEP135	No significance
CD81	-0.45205346791823	8.79163565962502	-5.59069085680305	5.87430283248803e-07	15.0130737685912	5.93355100739339	0.45205346791823	CD81	No significance
PNN	0.347907490886396	9.14434167310866	5.58434875345963	6.01690122134479e-07	14.982109314722	5.91063290582013	0.347907490886396	PNN	No significance
USP3	0.577036200811324	7.95545211042138	5.57946258337671	6.12909053937959e-07	14.9590863940073	5.89298123176015	0.577036200811324	USP3	No significance
TNFSF10	-0.355127952163313	2.94957357511107	-5.57748701770903	6.17503494230566e-07	14.9519324258201	5.88584563495444	0.355127952163313	TNFSF10	No significance
SELENOP	-1.42404902265267	7.21318280843394	-5.57166569178168	6.31240451404492e-07	14.9249916349178	5.86482376806248	1.42404902265267	SELENOP	High-ICI up
LINC01549	-0.431503903444262	2.95220413848795	-5.5712232969227	6.32296652465479e-07	14.9249916349178	5.86322646467502	0.431503903444262	LINC01549	No significance
GPR183	-1.36435329812156	4.47577449984937	-5.57034413415042	6.3440080328692e-07	14.9237918833872	5.86005228572008	1.36435329812156	GPR183	High-ICI up
KIF20B	0.540662304649393	4.6839857736492	5.56862650507161	6.38531674497764e-07	14.918012631646	5.85385128807287	0.540662304649393	KIF20B	No significance
CERS6	0.79287526699672	5.71105995437046	5.56546074867632	6.46214979158977e-07	14.904332080334	5.84242373362162	0.79287526699672	CERS6	Low-ICI up
TSPAN7	-0.819686198933331	8.7627016605424	-5.56113354731839	6.56864978221647e-07	14.8843160397156	5.82680678401102	0.819686198933331	TSPAN7	High-ICI up
RCOR2	0.864238850026301	5.4945138454741	5.5588938581622	6.62445121091331e-07	14.8770063035475	5.8187251220876	0.864238850026301	RCOR2	Low-ICI up
SNRPE	0.881416102218596	5.21280101898632	5.5578686683532	6.65014952965058e-07	14.8770063035475	5.81502616520298	0.881416102218596	SNRPE	Low-ICI up
CMTM7	-0.561189184621844	4.99000755085379	-5.5578380085914	6.65091958847658e-07	14.8770063035475	5.81491554575558	0.561189184621844	CMTM7	No significance
DHRS3	-0.785071329356647	4.99331622952906	-5.55261929419377	6.78328533200539e-07	14.8521076433652	5.79608924083229	0.785071329356647	DHRS3	High-ICI up
ERCC6L	0.734985035876244	5.52517708469053	5.55176771194467	6.80513003661546e-07	14.8509921596189	5.79301769262833	0.734985035876244	ERCC6L	Low-ICI up
RAB34	-0.592223947938019	4.24004822611812	-5.54747103953455	6.91641159110979e-07	14.8311056483242	5.77752229377214	0.592223947938019	RAB34	High-ICI up
EDNRB	-1.16009665610029	3.85098274237263	-5.54320478883312	7.0286823515096e-07	14.8113810607725	5.76214016323223	1.16009665610029	EDNRB	High-ICI up
HAUS2	0.321368748396468	6.06893989571679	5.53729477476459	7.18718834514274e-07	14.7827052680747	5.74083725514638	0.321368748396468	HAUS2	No significance
GYPC	-0.993523414672344	4.73718556354111	-5.53598580566548	7.22276926289761e-07	14.7790696644348	5.73611994332533	0.993523414672344	GYPC	High-ICI up
PPP4R3A	0.397928403759762	6.67161076684368	5.5351339485876	7.24601812507314e-07	14.7779139017158	5.73305016951234	0.397928403759762	PPP4R3A	No significance
DCP2	0.381984676454353	6.17496030307084	5.53410245975046	7.2742683918681e-07	14.7764846417594	5.72933326086872	0.381984676454353	DCP2	No significance
UCK2	0.62311508287105	6.86049511911245	5.53309872885151	7.30186279411879e-07	14.7764846417594	5.7257165770129	0.62311508287105	UCK2	Low-ICI up
C1orf112	0.936419703956605	5.74967578733533	5.53272029498095	7.31229343644619e-07	14.7764846417594	5.72435304017242	0.936419703956605	C1orf112	Low-ICI up
DTL	0.736539762229745	9.16224997756488	5.53232840071437	7.32311058532268e-07	14.7764846417594	5.72294103380571	0.736539762229745	DTL	Low-ICI up
LPCAT2	-0.509293744748846	3.45051279151718	-5.52789253688159	7.4466569685991e-07	14.7557874065661	5.70696059685448	0.509293744748846	LPCAT2	No significance
SOD2	-0.477132962606238	5.02890116005372	-5.52590872691385	7.50257312242452e-07	14.7507572079061	5.69981507116064	0.477132962606238	SOD2	No significance
HAUS6	0.478881327973292	4.80550638661503	5.52570812238879	7.50825043117784e-07	14.7507572079061	5.69909255289899	0.478881327973292	HAUS6	No significance
KIAA1958	0.589545505902213	7.21914002133219	5.52460589792793	7.53952022836424e-07	14.750624486954	5.695122807809	0.589545505902213	KIAA1958	Low-ICI up
NUF2	0.94417303495189	8.65925893940674	5.5244297784581	7.54452858458716e-07	14.750624486954	5.69448852242587	0.94417303495189	NUF2	Low-ICI up
FOXM1	0.676857361961474	7.4284740254565	5.52062720940451	7.65346766372616e-07	14.7333402630678	5.68079525949235	0.676857361961474	FOXM1	Low-ICI up
ZNF682	0.569450997156061	3.9752135924966	5.5170430649357	7.75756986773777e-07	14.7230159891037	5.6678911809123	0.569450997156061	ZNF682	No significance
FN1	-0.698294135422413	5.61369072177725	-5.51675432420445	7.76601697423925e-07	14.7230159891037	5.66685173203151	0.698294135422413	FN1	High-ICI up
CKAP2L	0.637914316980192	7.08089336785982	5.51598996056319	7.78842227266476e-07	14.7230159891037	5.66410014995918	0.637914316980192	CKAP2L	Low-ICI up
UBE2R2	0.356112717757648	7.93718476789233	5.51576200030375	7.79511666672817e-07	14.7230159891037	5.66327955341241	0.356112717757648	UBE2R2	No significance
MERTK	-0.881897258119746	3.98452185311993	-5.51510280918453	7.81450677122533e-07	14.7230159891037	5.66090669819516	0.881897258119746	MERTK	High-ICI up
MNDA	-0.981770580258301	3.27177861648974	-5.51500937043529	7.81725912096412e-07	14.7230159891037	5.66057035869762	0.981770580258301	MNDA	High-ICI up
SFPQ	0.436464626212437	8.98804336582297	5.51298569522852	7.87710418788668e-07	14.7168953778807	5.65328642093619	0.436464626212437	SFPQ	No significance
SAMD9L	-0.390994679805348	3.22237311403344	-5.51265510672089	7.88692337796289e-07	14.7168953778807	5.65209659108419	0.390994679805348	SAMD9L	No significance
SAAL1	0.674090925396428	6.73213304725712	5.50882306240339	8.00162868936649e-07	14.6993923395908	5.63830617062288	0.674090925396428	SAAL1	Low-ICI up
CDC27	0.362482340652782	6.23588274685022	5.50750238252163	8.04154108968058e-07	14.6982177583997	5.633554105155	0.362482340652782	CDC27	No significance
RAB20	-0.716675954128058	6.13567076304782	-5.50738658978527	8.04504982746491e-07	14.6982177583997	5.63313747679731	0.716675954128058	RAB20	High-ICI up
AURKB	0.704231621833705	5.85826963644904	5.50477513180344	8.1245844137976e-07	14.687330240882	5.62374202665334	0.704231621833705	AURKB	Low-ICI up
ELF1	-0.63925187923877	5.223796257077	-5.50135173811473	8.2300236717654e-07	14.6720252693801	5.611427482176	0.63925187923877	ELF1	High-ICI up
QSER1	0.5703142399163	7.09660114903628	5.50052727414441	8.25561794412363e-07	14.6708357126994	5.60846209308616	0.5703142399163	QSER1	No significance
USP14	0.434267453155297	8.23063684249861	5.49349468602018	8.47715089607834e-07	14.6359150357707	5.58317320894414	0.434267453155297	USP14	No significance
SMAD9	0.736647037659629	4.71801248609973	5.49283065489597	8.49836910354224e-07	14.6355836310227	5.58078589711828	0.736647037659629	SMAD9	Low-ICI up
CD69	-1.00947712897134	3.06725694481368	-5.49159597205639	8.53796110682112e-07	14.6321457587456	5.57634722624724	1.00947712897134	CD69	High-ICI up
MAP1LC3A	-0.61167880313443	5.99526616032681	-5.48858712312876	8.63520826133359e-07	14.6220305842215	5.56553174022461	0.61167880313443	MAP1LC3A	High-ICI up
RIN3	-0.353459867993834	4.10423802754394	-5.48853388223157	8.63693883108984e-07	14.6220305842215	5.56534037917173	0.353459867993834	RIN3	No significance
PHF6	0.262430985936859	6.26742906731111	5.48784194274717	8.65946113927329e-07	14.6215190641102	5.56285342849008	0.262430985936859	PHF6	No significance
PCNT	0.380691332113354	6.68281486400443	5.48343583678855	8.80424332474638e-07	14.6008356720814	5.54701939799882	0.380691332113354	PCNT	No significance
BUB1	0.707118317862277	5.73448430496198	5.48138973455962	8.87228665345858e-07	14.5943026062129	5.53966775172864	0.707118317862277	BUB1	Low-ICI up
CTSH	-0.749766950405742	7.26283778728395	-5.48104317605565	8.88386275933007e-07	14.5943026062129	5.53842265127439	0.749766950405742	CTSH	High-ICI up
XPO1	0.302089501056564	10.4579541514562	5.48041464329693	8.90489569473979e-07	14.5941077119729	5.53616454830661	0.302089501056564	XPO1	No significance
IFIH1	-0.782621579130462	3.18929002087716	-5.47328931233774	9.14679718327544e-07	14.5597116365997	5.5105713126179	0.782621579130462	IFIH1	High-ICI up
CMTM3	-0.467145664689249	5.38455043528891	-5.47289487904929	9.16037574452092e-07	14.5597116365997	5.50915486426132	0.467145664689249	CMTM3	No significance
FAM107A	-1.0839719865098	7.4989491682228	-5.46810420970112	9.32689294446356e-07	14.5379347051713	5.491953650723	1.0839719865098	FAM107A	High-ICI up
EBF3	2.41954285878265	5.14150708020983	5.46770402176455	9.3409373192925e-07	14.5379347051713	5.49051696284323	2.41954285878265	EBF3	Low-ICI up
PRPF3	0.579668459196998	6.86918996883631	5.45811173396897	9.68388660144397e-07	14.4918694874987	5.45609020529183	0.579668459196998	PRPF3	No significance
NSL1	0.42248524321927	6.04349182644366	5.45803761405942	9.68658435297493e-07	14.4918694874987	5.45582426260887	0.42248524321927	NSL1	No significance
NUCKS1	0.637463425309042	9.37311958782028	5.4560949965392	9.75755496649055e-07	14.4871896604139	5.44885454465977	0.637463425309042	NUCKS1	Low-ICI up
IFI27	-1.20523177764994	5.83123828246512	-5.45600722817986	9.76077353287844e-07	14.4871896604139	5.44853966802525	1.20523177764994	IFI27	High-ICI up
BLVRB	-0.687151459855178	5.98686465080635	-5.45285503336481	9.87706488957457e-07	14.4764191828615	5.43723195318083	0.687151459855178	BLVRB	High-ICI up
PUM1	0.301893086779346	9.29700103030736	5.45271116329316	9.8824050557872e-07	14.4764191828615	5.43671590427512	0.301893086779346	PUM1	No significance
IRF9	-1.14571421517221	6.69381237493169	-5.45227879684424	9.8984707690852e-07	14.4764191828615	5.43516507088147	1.14571421517221	IRF9	High-ICI up
MSN	-0.61855271310822	4.57075606978874	-5.4513413043279	9.93339430713167e-07	14.4744709499167	5.43180255966405	0.61855271310822	MSN	High-ICI up
PLAUR	-0.700876499477975	4.76235650585997	-5.44440013207374	1.01957758616945e-06	14.4399841731298	5.4069122966988	0.700876499477975	PLAUR	High-ICI up
SIRT3	-0.267736525344086	5.28573254958434	-5.44118484142255	1.03196213579932e-06	14.425685041244	5.39538603214516	0.267736525344086	SIRT3	No significance
NARF	0.458693772031618	7.56939563762298	5.44047935311246	1.03469929561299e-06	14.424976137755	5.39285726696352	0.458693772031618	NARF	No significance
GALM	-0.540614244020484	4.9895729580817	-5.4390728811408	1.04017752072218e-06	14.4209119831362	5.38781619407258	0.540614244020484	GALM	No significance
SS18L1	0.431040481833109	7.64002656117611	5.43820709660728	1.04356397466444e-06	14.4209119831362	5.38471325763966	0.431040481833109	SS18L1	No significance
TRIM11	0.543449104342949	5.6138434761269	5.43763681724268	1.04580051847124e-06	14.4209119831362	5.38266948550614	0.543449104342949	TRIM11	No significance
PTGES3	0.243105594952809	11.345939797698	5.437442622622	1.04656319686896e-06	14.4209119831362	5.38197354470532	0.243105594952809	PTGES3	No significance
ZNF496	0.387649551743419	4.78350667723968	5.42203041711499	1.10887492770722e-06	14.3405541575161	5.32676569298284	0.387649551743419	ZNF496	No significance
CCNB1	0.646492448690881	7.93913068113317	5.42076972335544	1.11413086838492e-06	14.3368049367662	5.32225199890741	0.646492448690881	CCNB1	Low-ICI up
CAVIN4	0.751638469338056	4.84519704354413	5.41791044299902	1.12614265683581e-06	14.32440034887	5.31201609385297	0.751638469338056	CAVIN4	Low-ICI up
LGALS1	-1.37442073486127	6.95851159192144	-5.41734115882588	1.12854940728562e-06	14.3243801641612	5.30997832718243	1.37442073486127	LGALS1	High-ICI up
CKAP5	0.384677909781503	7.98967769618138	5.41169926457143	1.15267738852294e-06	14.2969142806293	5.28978675620739	0.384677909781503	CKAP5	No significance
CCDC106	-0.351474684137484	4.70310828301973	-5.41079552058336	1.15658928911948e-06	14.2950732971599	5.28655300988553	0.351474684137484	CCDC106	No significance
ARL6IP5	-0.645803995003066	9.05645755096259	-5.40934534479759	1.16289381551569e-06	14.2902710288079	5.28136440404609	0.645803995003066	ARL6IP5	High-ICI up
INSM2	1.48170460470635	7.78764907250448	5.40610317515136	1.17711169968769e-06	14.2757732298659	5.26976582209769	1.48170460470635	INSM2	Low-ICI up
CENPO	0.465607170461189	5.98741139449357	5.40381549283224	1.18724685439685e-06	14.2664322173398	5.26158319010054	0.465607170461189	CENPO	No significance
PIEZO1	-0.864857320293151	5.19029032433485	-5.40232716098505	1.19388677417558e-06	14.2614074823154	5.25626029470973	0.864857320293151	PIEZO1	High-ICI up
MVP	-0.630078817569892	5.07650327946287	-5.39968298807658	1.2057736780235e-06	14.2501293999857	5.24680480256157	0.630078817569892	MVP	High-ICI up
PKD1L1	0.266597435830958	4.36877072174213	5.39745878970967	1.21586286751367e-06	14.2411167687886	5.23885229214319	0.266597435830958	PKD1L1	No significance
CALHM6	-0.721018100433914	4.73740686402981	-5.39582071188316	1.22334652318809e-06	14.2352666616404	5.23299610751961	0.721018100433914	CALHM6	High-ICI up
SESTD1	0.542813565481395	6.96580991317026	5.39210265709351	1.24050157571061e-06	14.2181724635816	5.21970608077053	0.542813565481395	SESTD1	No significance
SV2B	-0.59411296545467	6.24226224671747	-5.39069452404715	1.24706040516187e-06	14.2135547257795	5.21467354923643	0.59411296545467	SV2B	High-ICI up
GMCL1	0.478602511570287	6.70154147824568	5.38992552218421	1.25065669536867e-06	14.2123841076116	5.21192539184127	0.478602511570287	GMCL1	No significance
LAIR1	-0.528711124021336	4.26305672307874	-5.38381070944072	1.27961920257591e-06	14.1824375716139	5.19007763985971	0.528711124021336	LAIR1	No significance
NPR2	0.351090679140144	4.91681295214203	5.38327981423614	1.28216472878513e-06	14.1824375716139	5.1881811751822	0.351090679140144	NPR2	No significance
KCMF1	0.266682719607976	6.11228213034973	5.37517905849166	1.32163084292106e-06	14.1416653967453	5.15925125232983	0.266682719607976	KCMF1	No significance
BIN2	-0.473643794131866	4.37323493378212	-5.37324425558644	1.33123273895539e-06	14.1341812135155	5.15234368170426	0.473643794131866	BIN2	No significance
POLQ	0.505424799426847	5.89892895239964	5.36779410947905	1.35865143665801e-06	14.1077219713112	5.13289015146307	0.505424799426847	POLQ	No significance
SGO2	0.880468237484741	6.68011850177532	5.36671976061009	1.36412158643958e-06	14.1048723942104	5.12905618273244	0.880468237484741	SGO2	Low-ICI up
ONECUT1	0.714252288803845	3.66148141212887	5.36597880768747	1.36790685849097e-06	14.1040066726769	5.1264121331681	0.714252288803845	ONECUT1	Low-ICI up
STIL	0.73128575860843	7.01853232284111	5.36547011393623	1.37051158918077e-06	14.1040066726769	5.12459695746143	0.73128575860843	STIL	Low-ICI up
WDHD1	0.599317375297428	4.94349350102902	5.36325229962389	1.38192497338931e-06	14.0962028733569	5.11668377892312	0.599317375297428	WDHD1	Low-ICI up
BCL11A	1.66793999271936	4.96374485601403	5.3629386894257	1.38354642390259e-06	14.0962028733569	5.11556490266046	1.66793999271936	BCL11A	Low-ICI up
C14orf132	0.68438579584416	6.48580719389956	5.36182413142267	1.38932417855897e-06	14.0931081396193	5.11158863677931	0.68438579584416	C14orf132	Low-ICI up
LSM5	0.542980286092153	6.45848225155373	5.3612403428374	1.39235996010858e-06	14.0928707731102	5.10950603819998	0.542980286092153	LSM5	No significance
NUPR1	-0.895097392459504	5.46627640799354	-5.3590112233379	1.40401193677055e-06	14.0837535353413	5.10155460221567	0.895097392459504	NUPR1	High-ICI up
FYB1	-0.320048530362671	3.32454318530297	-5.35355358384385	1.43294704689817e-06	14.0591747933443	5.08209142686136	0.320048530362671	FYB1	No significance
PARP14	-0.433338712315964	3.94346659321451	-5.35337875529806	1.43388359365916e-06	14.0591747933443	5.08146805770197	0.433338712315964	PARP14	No significance
FGD2	-0.309255471067508	4.7561356686717	-5.35274895229475	1.43726241548833e-06	14.058667486564	5.07922248645763	0.309255471067508	FGD2	No significance
TNPO3	0.317851367659154	7.47721952610209	5.35215496240394	1.44045629167035e-06	14.0583476034182	5.07710468790075	0.317851367659154	TNPO3	No significance
IFITM1	-1.13235750181658	5.14012545577162	-5.35087099988917	1.44738405584576e-06	14.0543024647677	5.07252714335996	1.13235750181658	IFITM1	High-ICI up
AKTIP	-0.67233349303615	7.09810302376449	-5.34789513203648	1.46356714786996e-06	14.0411323473984	5.06191907559169	0.67233349303615	AKTIP	High-ICI up
DOCK10	-0.45769388343025	2.73236096742556	-5.34548624341301	1.47679739082262e-06	14.0319038744785	5.05333355861977	0.45769388343025	DOCK10	No significance
CD300A	-0.926033022528451	4.7444166918719	-5.34512060656321	1.47881583637542e-06	14.0319038744785	5.05203050565275	0.926033022528451	CD300A	High-ICI up
SPAST	0.487493789264812	6.40221545150656	5.34078698927306	1.50294694129227e-06	14.0114061912931	5.03658867285562	0.487493789264812	SPAST	No significance
DUSP18	-0.335262606617005	5.90940752182234	-5.33993005255154	1.50776440063786e-06	14.0096376177024	5.03353567529713	0.335262606617005	DUSP18	No significance
FLVCR2	-0.249547432100792	3.76838268013902	-5.33809801088876	1.51811471067868e-06	14.0026105751516	5.02700923420509	0.249547432100792	FLVCR2	No significance
LY75	-0.501954565618761	2.82349583397387	-5.33533188922143	1.53387496061346e-06	13.9905476600899	5.0171566616055	0.501954565618761	LY75	No significance
DBN1	0.557761496068514	6.81204512241663	5.3346097743756	1.53801574131239e-06	13.9894898628853	5.01458486271104	0.557761496068514	DBN1	No significance
TFF1	4.08749796312496	8.95166020158441	5.33390552437374	1.5420646862178e-06	13.9885228916594	5.01207680172876	4.08749796312496	TFF1	Low-ICI up
CDCA8	0.690733963430777	7.70219174152478	5.3302323815685	1.56335349127818e-06	13.9715626708149	4.99899736186629	0.690733963430777	CDCA8	Low-ICI up
HNRNPR	0.307851702760304	9.08536056178035	5.32650471214995	1.58525425846015e-06	13.9543074583783	4.98572686288294	0.307851702760304	HNRNPR	No significance
LEF1	-0.240783083420835	3.37972080760571	-5.32574858800198	1.58973335816456e-06	13.9540883723739	4.98303544349059	0.240783083420835	LEF1	No significance
TMEM53	-0.518647410498757	5.51961942050692	-5.32542125272128	1.5916762787245e-06	13.9540883723739	4.98187033548541	0.518647410498757	TMEM53	No significance
IGSF6	-0.706849148594708	3.06982131603824	-5.3185213396125	1.63317976289599e-06	13.9197503545251	4.95731660855057	0.706849148594708	IGSF6	High-ICI up
SMAD5	0.515629563026859	6.31207750132446	5.31100679036957	1.6795932791659e-06	13.8821152450359	4.93058793159615	0.515629563026859	SMAD5	No significance
EFS	0.508935714143661	7.90760086253743	5.31024078225407	1.68439685255746e-06	13.8807828979901	4.9278640199486	0.508935714143661	EFS	No significance
EHD4	-0.980348038167938	6.23331934283563	-5.30510657209179	1.71694412281029e-06	13.8574049544032	4.9096103084829	0.980348038167938	EHD4	High-ICI up
PSMB9	-1.1916912598963	4.64816487763928	-5.30421427818029	1.7226634658029e-06	13.8574049544032	4.90643854006963	1.1916912598963	PSMB9	High-ICI up
YY1	0.285524071319147	8.35845940718631	5.30405519339679	1.72368512151181e-06	13.8574049544032	4.90587307275548	0.285524071319147	YY1	No significance
BIRC5	0.632081867326562	6.97501363775099	5.30382987215579	1.72513317435457e-06	13.8574049544032	4.90507217766291	0.632081867326562	BIRC5	Low-ICI up
TGFBI	-1.18850045241927	6.82400795085152	-5.30272441977427	1.73225486491446e-06	13.8542226234208	4.90114306075471	1.18850045241927	TGFBI	High-ICI up
NAGK	-0.574920085533668	7.5673936325957	-5.29946164934182	1.75344396748342e-06	13.8394383676536	4.88954780437496	0.574920085533668	NAGK	No significance
SMG7	0.433127546973846	5.48869293671477	5.29673766750284	1.77132938422701e-06	13.8307819179315	4.87986916732186	0.433127546973846	SMG7	No significance
UBL3	-0.440489808004322	9.28420733075344	-5.29652214923995	1.77275210176092e-06	13.8307819179315	4.87910347754424	0.440489808004322	UBL3	No significance
CHAMP1	0.638900073148225	7.55357334070965	5.29631875509729	1.77409581538268e-06	13.8307819179315	4.87838087192604	0.638900073148225	CHAMP1	Low-ICI up
CHML	0.57579072978131	5.31995208758691	5.29248928669763	1.79958302444972e-06	13.8149218927873	4.86477755775105	0.57579072978131	CHML	No significance
PATZ1	0.403629497421147	5.11283273758982	5.29235043924888	1.80051387160458e-06	13.8149218927873	4.86428439718773	0.403629497421147	PATZ1	No significance
CCNA2	0.568132317875921	7.86240376639527	5.29129990406027	1.80757214406082e-06	13.812002015212	4.86055323355412	0.568132317875921	CCNA2	No significance
IL13RA1	-0.596590150685974	4.27162091214315	-5.29056780255795	1.81250704439827e-06	13.8107881436841	4.85795319443146	0.596590150685974	IL13RA1	High-ICI up
DNA2	0.591317147906117	6.9682898113047	5.28806076506333	1.82950701632775e-06	13.8013152311678	4.84905045322855	0.591317147906117	DNA2	Low-ICI up
ING5	0.36348183610528	5.23955447133748	5.28779488744596	1.83131908712626e-06	13.8013152311678	4.84810638023701	0.36348183610528	ING5	No significance
HMGCL	-0.470944683164325	6.36318640755407	-5.28726431199302	1.83494047128283e-06	13.801169366565	4.84622247218389	0.470944683164325	HMGCL	No significance
KNL1	0.664941998791734	5.29131171909822	5.2866952276702	1.83883253034599e-06	13.8008116825469	4.84420190340217	0.664941998791734	KNL1	Low-ICI up
NRP1	-0.65997462766437	4.00339128263151	-5.28596982338643	1.843805471905e-06	13.7996094312907	4.84162641949103	0.65997462766437	NRP1	High-ICI up
GABRB3	0.357636342021021	7.76195623981938	5.2852140427094	1.84900074014995e-06	13.7982391708604	4.83894321624989	0.357636342021021	GABRB3	No significance
ZNF281	0.513058841750455	8.40634700257747	5.28145399347518	1.87506245204675e-06	13.7814661086574	4.82559610129135	0.513058841750455	ZNF281	No significance
KDM1A	0.505790250711392	8.22260077940459	5.28067752794253	1.88048918238814e-06	13.7814661086574	4.82284027548596	0.505790250711392	KDM1A	No significance
CEP97	0.432750030950531	6.02427937901576	5.28059406138432	1.88107345111371e-06	13.7814661086574	4.82254404490749	0.432750030950531	CEP97	No significance
SFXN3	-0.579948611236926	7.54900954023161	-5.27940254413906	1.88943362336401e-06	13.7789857813167	4.81831541557528	0.579948611236926	SFXN3	No significance
CASK	0.375187612031898	6.49891091940416	5.27913879115341	1.89128916098934e-06	13.7789857813167	4.81737941523166	0.375187612031898	CASK	No significance
GABPB1	0.450709601716525	6.41309202976107	5.2752429461536	1.91890680921631e-06	13.7607304334827	4.80355581503685	0.450709601716525	GABPB1	No significance
GPR160	-2.1028034985083	6.9463817720877	-5.26954563896589	1.96001122682334e-06	13.7328076183421	4.78334645990761	2.1028034985083	GPR160	High-ICI up
MESP2	-0.475207821915395	5.52651074660903	-5.26843610453554	1.96811643846783e-06	13.7317519542198	4.77941162619747	0.475207821915395	MESP2	No significance
SERBP1	0.332350251793977	7.65370276233444	5.26836224582024	1.9686571502385e-06	13.7317519542198	4.7791497051367	0.332350251793977	SERBP1	No significance
KCTD3	0.599137732566756	8.04147117760899	5.26768520302972	1.97362052698778e-06	13.7307590920841	4.77674880529129	0.599137732566756	KCTD3	Low-ICI up
MIS18A	0.453459717062622	6.67192374947468	5.26646785055113	1.98257589884305e-06	13.726862680484	4.77243215220097	0.453459717062622	MIS18A	No significance
CCDC88C	1.1527494095368	5.26346876037513	5.26555336652045	1.98932953708695e-06	13.724586752356	4.76918967905532	1.1527494095368	CCDC88C	Low-ICI up
ZNF300	0.479293341688913	7.42529098154712	5.26283226514984	2.00955961213595e-06	13.7126151289972	4.75954266655559	0.479293341688913	ZNF300	No significance
TFE3	-0.22022286066146	4.79901728212788	-5.26068614738879	2.0256576713323e-06	13.7037248190925	4.75193534506933	0.22022286066146	TFE3	No significance
CCM2L	0.642239382829213	5.353859513861	5.25840484609903	2.04290892069611e-06	13.694106266279	4.7438500256658	0.642239382829213	CCM2L	Low-ICI up
NEK6	-0.539401252528287	4.21606141196937	-5.25766664492557	2.04852211861585e-06	13.6927588951693	4.7412339772298	0.539401252528287	NEK6	No significance
ZFP36L1	-0.382129911101534	3.15790064582458	-5.25209769744144	2.09135978808504e-06	13.6655075831603	4.72150279240484	0.382129911101534	ZFP36L1	No significance
CENPL	0.904280667858099	5.95219774218956	5.24887304641609	2.11656634700519e-06	13.6508249435166	4.71008096484789	0.904280667858099	CENPL	Low-ICI up
NR2C2	0.3012254878499	6.02870784866888	5.24802449466618	2.12324887346696e-06	13.6488742833339	4.70707577316207	0.3012254878499	NR2C2	No significance
PPIG	0.374859158615349	7.94085670458722	5.24719576122738	2.12979536648544e-06	13.647025391374	4.70414093354696	0.374859158615349	PPIG	No significance
PIGA	0.423722632987726	5.62181853605351	5.2454115648462	2.14395692954672e-06	13.6400520835053	4.69782301206443	0.423722632987726	PIGA	No significance
PECAM1	-0.412112032025934	3.90356644417293	-5.24281222712473	2.16475443444867e-06	13.62910341508	4.68861998805527	0.412112032025934	PECAM1	No significance
ASAP2	0.809267003806784	7.73083014405609	5.24240478371921	2.16803236977442e-06	13.62910341508	4.68717756923467	0.809267003806784	ASAP2	Low-ICI up
F2R	0.961503946088274	5.85656318945587	5.2397438094066	2.18956069190597e-06	13.6174222156714	4.677758238252	0.961503946088274	F2R	Low-ICI up
BCL2A1	-1.09577233476838	3.77579563315084	-5.23769695243337	2.20626357495428e-06	13.6090278601526	4.67051390882424	1.09577233476838	BCL2A1	High-ICI up
RBM15B	0.37477885335601	6.6993416236937	5.23647971715304	2.2162559137918e-06	13.6050733264304	4.66620628725514	0.37477885335601	RBM15B	No significance
TEAD1	0.450570775691878	5.9690666509175	5.23349892835384	2.2409137702471e-06	13.595024961826	4.65565919353224	0.450570775691878	TEAD1	No significance
TGFBR2	-0.363198182529842	3.7079538070528	-5.23325188029615	2.24296948735695e-06	13.595024961826	4.6547851445418	0.363198182529842	TGFBR2	No significance
JPT2	0.44885494004626	6.55019416127606	5.23317157912709	2.24363808271067e-06	13.595024961826	4.65450104443138	0.44885494004626	JPT2	No significance
SLFN5	-0.202362926769574	2.90683171334755	-5.22476542550492	2.31472412489937e-06	13.5525713606439	4.62476917259645	0.202362926769574	SLFN5	No significance
ASB1	0.258259090429236	4.66361188573222	5.22317189175513	2.328447413462e-06	13.5465855144736	4.61913488482281	0.258259090429236	ASB1	No significance
IGSF5	-0.426814159044222	3.19856424194209	-5.22189686579053	2.33948537605377e-06	13.5423003268819	4.61462719043681	0.426814159044222	IGSF5	No significance
ATP8B2	0.511298146065926	4.73096299893471	5.21934695135735	2.36171475546609e-06	13.5311900755651	4.60561346055873	0.511298146065926	ATP8B2	No significance
EGF	-2.09956178463209	6.00504646715076	-5.21585986179651	2.39245085400055e-06	13.515064341478	4.59328943171855	2.09956178463209	EGF	High-ICI up
MGLL	-0.824195563790227	6.1049039227817	-5.21033135817287	2.4419887869132e-06	13.488021456107	4.57375667886134	0.824195563790227	MGLL	High-ICI up
IFIT1	-1.61388252737509	5.20003098445013	-5.2095243053348	2.44930424515626e-06	13.4862260316387	4.57090589937361	1.61388252737509	IFIT1	High-ICI up
ASAP1	0.832044327364252	6.08044404443231	5.20636183469838	2.4781784916448e-06	13.4723418416069	4.55973652074221	0.832044327364252	ASAP1	Low-ICI up
KIF18A	0.826874629297927	4.83279817054539	5.20598717521484	2.48162134302996e-06	13.4723418416069	4.55841343957818	0.826874629297927	KIF18A	Low-ICI up
CH25H	-0.906649063338513	3.25499529236548	-5.20128931702782	2.52519269053952e-06	13.4519351575622	4.54182620953959	0.906649063338513	CH25H	High-ICI up
MAP7	-0.981951439612091	4.61734822513897	-5.20123214116681	2.52572758864008e-06	13.4519351575622	4.54162436567861	0.981951439612091	MAP7	High-ICI up
MCM3AP-AS1	0.555799900328782	4.88885991936672	5.19930580615304	2.54381432912368e-06	13.4441390042619	4.53482442796828	0.555799900328782	MCM3AP-AS1	No significance
S100A10	-1.05316219769322	7.50052116216277	-5.19534367668213	2.58141694162878e-06	13.4254630536962	4.52084100663111	1.05316219769322	S100A10	High-ICI up
HLA-A	-1.12783702807795	9.16549161956837	-5.19398658249357	2.5944217207275e-06	13.4216644330447	4.51605233735409	1.12783702807795	HLA-A	High-ICI up
PSMB8	-1.10023977944456	4.12748919303287	-5.19370136419953	2.59716309711553e-06	13.4216644330447	4.51504596772245	1.10023977944456	PSMB8	High-ICI up
MPHOSPH10	0.420501684104028	7.54523775138203	5.18994140424847	2.63356938045147e-06	13.404089964443	4.50178111498081	0.420501684104028	MPHOSPH10	No significance
RGMB	0.430145896569907	4.76527630799912	5.18948277429536	2.63804432245763e-06	13.404089964443	4.50016334035476	0.430145896569907	RGMB	No significance
TOPBP1	0.406447583445514	8.69699008693726	5.18808826298156	2.65169682747289e-06	13.4012421306899	4.4952446478899	0.406447583445514	TOPBP1	No significance
CDC25C	0.587139684284084	5.89121011125986	5.18795458192518	2.65300923185648e-06	13.4012421306899	4.49477315579596	0.587139684284084	CDC25C	Low-ICI up
GLIPR1	-0.403328482578672	3.46823389516671	-5.18756286696468	2.65685854529171e-06	13.4012421306899	4.49339160529155	0.403328482578672	GLIPR1	No significance
ALMS1	0.527017742502801	7.95978612095756	5.1828701761817	2.70340199552099e-06	13.378647331847	4.47684375317214	0.527017742502801	ALMS1	No significance
PLEKHA2	-0.261780482308253	4.01731015093775	-5.17761508137814	2.75647557915579e-06	13.3530542199524	4.45831912869529	0.261780482308253	PLEKHA2	No significance
FLVCR1	0.608868401620715	8.41427220394078	5.17631647545466	2.7697478663312e-06	13.3501385552199	4.45374249015708	0.608868401620715	FLVCR1	Low-ICI up
DFFB	0.437226156892693	4.22532261769543	5.1761506935544	2.77144674213125e-06	13.3501385552199	4.45315825988843	0.437226156892693	DFFB	No significance
RCC2	0.487973668506388	7.45338952815741	5.17471666085987	2.78618504387053e-06	13.3449299379048	4.44810488377833	0.487973668506388	RCC2	No significance
GPR161	0.889470743670678	5.00626405347434	5.17337495805	2.80004419159858e-06	13.3425870020767	4.44337732880499	0.889470743670678	GPR161	Low-ICI up
STAG1	0.400899947331819	7.19634977489019	5.17336401352447	2.80015752156243e-06	13.3425870020767	4.44333876707004	0.400899947331819	STAG1	No significance
EMP3	-0.821416057326284	4.77755768981782	-5.17247396247119	2.80938906472097e-06	13.3417165592121	4.44020287724896	0.821416057326284	EMP3	High-ICI up
PDS5A	0.320317119902951	7.2703375980792	5.17222116227475	2.81201654180038e-06	13.3417165592121	4.43931222977794	0.320317119902951	PDS5A	No significance
THRAP3	0.248914763381997	5.09404011667826	5.17183621785405	2.81602210030509e-06	13.3417165592121	4.43795605168921	0.248914763381997	THRAP3	No significance
NPL	-0.908207315625308	5.0333003233736	-5.16862371143457	2.84966949258471e-06	13.3290236567708	4.42663966652932	0.908207315625308	NPL	High-ICI up
TRIM59	0.652504971455517	7.28024211087131	5.16829885766464	2.85309389735021e-06	13.3290236567708	4.42549547818538	0.652504971455517	TRIM59	Low-ICI up
NIPBL	0.377144189528583	7.58890441064729	5.16801626353714	2.85607611785673e-06	13.3290236567708	4.42450015655711	0.377144189528583	NIPBL	No significance
BST2	-0.817446226640286	4.76108101678964	-5.16748203036423	2.86172226516117e-06	13.3290236567708	4.42261859404116	0.817446226640286	BST2	High-ICI up
RAMP1	1.51653591107876	5.50352959222536	5.16719691781882	2.86474002229491e-06	13.3290236567708	4.42161446025845	1.51653591107876	RAMP1	Low-ICI up
IGDCC3	0.867346476328637	7.73819101839524	5.16550106845231	2.8827543990262e-06	13.3223784425779	4.41564229019179	0.867346476328637	IGDCC3	Low-ICI up
DENND6A	0.371863891094053	8.22270532985249	5.16154199778978	2.92524475680987e-06	13.303663546204	4.40170265621008	0.371863891094053	DENND6A	No significance
ZGRF1	0.508242493460869	5.69192598927192	5.1578183886455	2.96576961714011e-06	13.2862049017674	4.38859563307173	0.508242493460869	ZGRF1	No significance
AHCTF1	0.556237113365886	8.00792889239926	5.15491218785594	2.99778144919376e-06	13.2747190528021	4.37836827631615	0.556237113365886	AHCTF1	No significance
RFX7	0.4844224889143	6.73176549620227	5.15476836826549	2.999374413415e-06	13.2747190528021	4.37786220845903	0.4844224889143	RFX7	No significance
KHDRBS1	0.259238043064192	9.85502781860184	5.15404033370334	3.00745099383598e-06	13.2732822476716	4.37530050276414	0.259238043064192	KHDRBS1	No significance
FOXK2	0.331665737219322	6.13447769567445	5.15360669297139	3.01227181949896e-06	13.2732822476716	4.37377473177564	0.331665737219322	FOXK2	No significance
TMEM64	0.662907145047224	5.31686902223112	5.15265620335656	3.02286509224007e-06	13.2705885188148	4.37043058554442	0.662907145047224	TMEM64	Low-ICI up
BLVRA	-0.559920707086137	7.39436992719159	-5.15190641763505	3.03124733606978e-06	13.2689605532604	4.36779274372798	0.559920707086137	BLVRA	No significance
XAF1	-0.253146904481676	3.40773622031757	-5.14841670901741	3.07056220842312e-06	13.2527324331111	4.35551735946942	0.253146904481676	XAF1	No significance
GIMAP7	-0.524472709207752	2.97137262495949	-5.14581254749285	3.10022670942294e-06	13.2412208188975	4.34635896526338	0.524472709207752	GIMAP7	No significance
RAD18	0.34390325675941	4.29953207489006	5.14531078849219	3.10597462239961e-06	13.2409039166903	4.3445945600041	0.34390325675941	RAD18	No significance
FGD1	0.409722399237181	6.01239925177763	5.14414533554328	3.11936594985037e-06	13.2386193188702	4.34049655959986	0.409722399237181	FGD1	No significance
UHMK1	0.734085204628778	6.18460353907946	5.14399940058408	3.12104676948334e-06	13.2386193188702	4.33998344284455	0.734085204628778	UHMK1	Low-ICI up
PLK4	0.410679846851179	4.92978021086224	5.14024312035326	3.16461773293723e-06	13.2237824845534	4.32677796621269	0.410679846851179	PLK4	No significance
UGT8	1.22768069938071	5.6202027378711	5.13998332786523	3.16765320219763e-06	13.2237824845534	4.32586477842734	1.22768069938071	UGT8	Low-ICI up
ACIN1	0.346991242721644	5.83193184259206	5.13989451485506	3.16869156803239e-06	13.2237824845534	4.32555259872893	0.346991242721644	ACIN1	No significance
CDK5RAP2	0.486727151922939	7.25062547279085	5.13908493020143	3.17817234184299e-06	13.2218075806485	4.32270698258464	0.486727151922939	CDK5RAP2	No significance
ADAMDEC1	-1.11561887405051	3.51941820020392	-5.13864798236339	3.18330086970356e-06	13.2218075806485	4.32117121962701	1.11561887405051	ADAMDEC1	High-ICI up
MRPL9	0.504923130301206	8.7468094957589	5.13766364431298	3.19488402462646e-06	13.218892591541	4.3177116930366	0.504923130301206	MRPL9	No significance
BBS4	-0.608129427658183	7.26260835027919	-5.13641340002428	3.20965595520301e-06	13.2145588028989	4.31331797316354	0.608129427658183	BBS4	High-ICI up
HCST	-0.485189233165858	4.93567392119489	-5.13562117629918	3.21905098670784e-06	13.2138640466795	4.31053407467393	0.485189233165858	HCST	No significance
CPED1	-0.172083411476059	2.99907134921265	-5.13541273404612	3.2215274043915e-06	13.2138640466795	4.30980162859789	0.172083411476059	CPED1	No significance
RAB33A	1.01135136712354	5.33739254077324	5.134875625736	3.22791720135549e-06	13.2133155018589	4.3079143322337	1.01135136712354	RAB33A	Low-ICI up
PARD3	0.330616645370928	6.9584547269244	5.13296648261974	3.25073061828301e-06	13.2067853730096	4.30120655832142	0.330616645370928	PARD3	No significance
ACVR1B	0.322830641263428	4.47662664329659	5.13278179013169	3.25294599983229e-06	13.2067853730096	4.30055769031785	0.322830641263428	ACVR1B	No significance
SP1	0.275547177465578	4.75185186329301	5.13235048592427	3.25812526238709e-06	13.2067853730096	4.29904245122591	0.275547177465578	SP1	No significance
SELL	-0.50426753395184	3.0510288690213	-5.12570196364766	3.33899607814422e-06	13.1752542353436	4.27569113044383	0.50426753395184	SELL	No significance
SELENOI	0.386290209377942	6.23439964334912	5.12556170149519	3.34072326236365e-06	13.1752542353436	4.27519861476248	0.386290209377942	SELENOI	No significance
HEXA	-0.505576462359001	7.20964236185859	-5.12388267443562	3.36146703669893e-06	13.1688332654751	4.26930327828932	0.505576462359001	HEXA	No significance
SPTBN2	0.937649062003921	5.04772847003806	5.1234947513472	3.36627765702919e-06	13.1688332654751	4.26794131954908	0.937649062003921	SPTBN2	Low-ICI up
CYB561A3	-0.369472650580172	4.29286664976026	-5.12215566761165	3.3829356257463e-06	13.1660268930365	4.26324022683678	0.369472650580172	CYB561A3	No significance
MSR1	-0.38699736177342	3.29007570188463	-5.12210995332077	3.38350573107719e-06	13.1660268930365	4.26307974672574	0.38699736177342	MSR1	No significance
TMEM221	-0.657973684348891	4.69706828704816	-5.12097522158205	3.39768732545235e-06	13.1624828832032	4.25909643959627	0.657973684348891	TMEM221	High-ICI up
TADA1	0.59857276519689	9.16857014144807	5.1204895644287	3.40377478098466e-06	13.1624828832032	4.25739171279954	0.59857276519689	TADA1	Low-ICI up
ITGAL	-0.286060289902409	3.15152724016335	-5.12016275011342	3.40787725665393e-06	13.1624828832032	4.25624458123135	0.286060289902409	ITGAL	No significance
EPSTI1	-0.660678388198605	3.42640360431539	-5.11745720483299	3.44202688809224e-06	13.1503609415614	4.24674905549122	0.660678388198605	EPSTI1	High-ICI up
IFI6	-1.40635105863556	6.25004825428446	-5.11564527085661	3.46508504556565e-06	13.1429880543839	4.24039084261575	1.40635105863556	IFI6	High-ICI up
NSUN2	0.350224662853091	7.51708485228584	5.1130732084485	3.49807721865439e-06	13.1315726534848	4.2313667261836	0.350224662853091	NSUN2	No significance
MSANTD3	0.450285987819921	7.46624498735273	5.11197346209666	3.51227782171491e-06	13.1279802749567	4.22750876875153	0.450285987819921	MSANTD3	No significance
ANKHD1	0.288539417456742	7.71151362833021	5.10941120553635	3.54558333216094e-06	13.1166131778612	4.21852146736608	0.288539417456742	ANKHD1	No significance
RIF1	0.301645210007967	6.27781458324796	5.10846505808703	3.55796011794029e-06	13.1138312832838	4.21520321288334	0.301645210007967	RIF1	No significance
TAF1A	0.854886648272236	5.49404954093793	5.10477998147627	3.60657140667591e-06	13.0964955851567	4.20228139599793	0.854886648272236	TAF1A	Low-ICI up
EFHC2	-0.329046027996539	2.99521798498821	-5.10281090205194	3.63281317089378e-06	13.088274873008	4.19537820236726	0.329046027996539	EFHC2	No significance
ARID2	0.447954508916753	7.49077821526144	5.10109877763713	3.65578290774542e-06	13.0855897500274	4.18937665420803	0.447954508916753	ARID2	No significance
GAREM2	0.449804099229842	4.75531771792385	5.10101507357205	3.65690952609618e-06	13.0855897500274	4.18908326387919	0.449804099229842	GAREM2	No significance
MAN1C1	-0.685991431919486	6.86508683559362	-5.10099432522343	3.65718884210557e-06	13.0855897500274	4.1890105393181	0.685991431919486	MAN1C1	High-ICI up
GPR65	-0.58768321776834	3.08271279127074	-5.10036094903387	3.665725497882e-06	13.0855897500274	4.18679056048204	0.58768321776834	GPR65	High-ICI up
GSAP	-0.945988239668072	4.97870097013428	-5.10020764963481	3.66779461046757e-06	13.0855897500274	4.18625326281042	0.945988239668072	GSAP	High-ICI up
CYTIP	-0.794682004893155	3.31761413911543	-5.09770252950146	3.70176973084384e-06	13.0759127346588	4.17747395105847	0.794682004893155	CYTIP	High-ICI up
HMOX1	-1.4451541376746	5.46568676322741	-5.09755054786114	3.70384086488557e-06	13.0759127346588	4.17694137646756	1.4451541376746	HMOX1	High-ICI up
APOBEC3G	-0.261756407213116	4.46874953904438	-5.09651085787532	3.71803982999623e-06	13.0726036512678	4.17329825160818	0.261756407213116	APOBEC3G	No significance
PSMB8-AS1	-0.742104661474493	3.51192669631263	-5.09533574741091	3.73415259899079e-06	13.0685726350214	4.16918094381355	0.742104661474493	PSMB8-AS1	High-ICI up
JCHAIN	-1.15969864034878	3.1166688937042	-5.09362602767674	3.75771833967842e-06	13.0632987197785	4.16319113148412	1.15969864034878	JCHAIN	High-ICI up
CCNT1	0.356776681356759	7.02872590163268	5.09351242075378	3.75928939438011e-06	13.0632987197785	4.16279314916937	0.356776681356759	CCNT1	No significance
DDX60L	-0.42366806178378	2.98674733023495	-5.09096306610509	3.79471424860707e-06	13.0519650042296	4.15386325362615	0.42366806178378	DDX60L	No significance
NET1	0.485044421374979	7.73013812339398	5.09008086330386	3.80704920397405e-06	13.04949564644	4.15077346130579	0.485044421374979	NET1	No significance
AGTRAP	-0.457812576808113	5.42676789043646	-5.08967149339189	3.8127863816488e-06	13.04949564644	4.149339768988	0.457812576808113	AGTRAP	No significance
MOAP1	-0.531823345386197	10.1083827652849	-5.08233262179617	3.91709070067257e-06	13.0127463749297	4.12364503017482	0.531823345386197	MOAP1	No significance
CEP350	0.510060553509199	7.53383117668735	5.0786588566494	3.97035189802783e-06	12.9954462754497	4.11078778223295	0.510060553509199	CEP350	No significance
NEO1	0.426892852991007	6.50753346243379	5.07631552097302	4.00469575708808e-06	12.985201458901	4.10258854526537	0.426892852991007	NEO1	No significance
GRPEL2	0.304488085629214	6.05764723838122	5.07344289017905	4.04719517817162e-06	12.9721493298047	4.09253928962105	0.304488085629214	GRPEL2	No significance
GALT	-0.448965617368159	5.96180572267831	-5.07229578200283	4.06428965641278e-06	12.9682429017775	4.08852699352319	0.448965617368159	GALT	No significance
ATAD2	0.655730652347797	7.88497127407774	5.06855513147066	4.12052779168166e-06	12.9526928840403	4.07544554063044	0.655730652347797	ATAD2	Low-ICI up
CACNA1B	0.607683697463616	5.11691323028688	5.06854323660459	4.12070783607053e-06	12.9526928840403	4.07540394888916	0.607683697463616	CACNA1B	Low-ICI up
JAML	-0.362513830691569	4.2394158908992	-5.06738270721244	4.13831116461981e-06	12.9487075190478	4.071346206062	0.362513830691569	JAML	No significance
SLC2A9	-0.20614053411113	3.52538441773215	-5.06656993467713	4.15068353786939e-06	12.9465620474058	4.0685045918746	0.20614053411113	SLC2A9	No significance
SASH3	-0.499547138494928	3.89726245107253	-5.06393776037132	4.19100143701223e-06	12.9347740796251	4.05930318308794	0.499547138494928	SASH3	No significance
ANKRD22	-0.293348224039258	3.3519193267756	-5.06331512253406	4.20059468847687e-06	12.9336303922487	4.05712686765696	0.293348224039258	ANKRD22	No significance
CFD	-0.746744151963751	4.44706952107694	-5.06215757276146	4.21848689872496e-06	12.9296500303899	4.05308113853906	0.746744151963751	CFD	High-ICI up
CCDC150	0.581281441947377	3.94503501335649	5.06138484176355	4.23047260595445e-06	12.9277052753187	4.05038057887905	0.581281441947377	CCDC150	No significance
IFIT3	-1.12720081495734	4.37534241497147	-5.06067736849699	4.2414754280299e-06	12.9261031856922	4.04790822197739	1.12720081495734	IFIT3	High-ICI up
POLB	0.288560943721538	4.67611745793013	5.05629693796699	4.31022936832295e-06	12.9050468321105	4.03260318938702	0.288560943721538	POLB	No significance
GRAMD2B	-1.29440164896904	5.66376369185731	-5.05565592797861	4.32038181944517e-06	12.9037915689609	4.03036395489041	1.29440164896904	GRAMD2B	High-ICI up
FNDC3B	-0.353768423286968	4.82600773699253	-5.05461288429183	4.33695197097911e-06	12.9004046650588	4.02672053258394	0.353768423286968	FNDC3B	No significance
MACO1	0.383442077917697	6.58530203494289	5.05160050405529	4.38515879004798e-06	12.8865896339613	4.01619970569685	0.383442077917697	MACO1	No significance
LAPTM4B	-0.459136309054248	10.6805232586579	-5.04996336363933	4.41157802239484e-06	12.8800533578373	4.01048295589878	0.459136309054248	LAPTM4B	No significance
MYOF	-0.624860077777269	3.84121855299403	-5.04775863579881	4.44740370798633e-06	12.8705110897425	4.00278536787255	0.624860077777269	MYOF	High-ICI up
MMP19	-0.324678997340605	4.5452614024033	-5.04612950387593	4.47405960534289e-06	12.864013154534	3.99709824762071	0.324678997340605	MMP19	No significance
PRRC2C	0.622269489838936	7.82317764918677	5.04522103167056	4.48899210125762e-06	12.8613261254183	3.99392717844901	0.622269489838936	PRRC2C	Low-ICI up
ENTPD1	-0.261747485521496	3.14876750311327	-5.04139359815576	4.55244244815283e-06	12.8431938453403	3.980569743298	0.261747485521496	ENTPD1	No significance
NELFA	0.333037095895159	6.96101054316078	5.03903607712145	4.59196218332167e-06	12.8328377025327	3.97234413323038	0.333037095895159	NELFA	No significance
BBS1	-0.446463526555273	6.99724332815673	-5.03771450773108	4.61426309264813e-06	12.8279589451226	3.96773370550714	0.446463526555273	BBS1	No significance
CACYBP	0.433304763181942	9.04328191096151	5.03721972737754	4.62263961849642e-06	12.8274499786815	3.96600773486096	0.433304763181942	CACYBP	No significance
ZNF251	0.38599830790753	5.47211975019342	5.03608646454771	4.64188180300185e-06	12.8235616737274	3.96205475648926	0.38599830790753	ZNF251	No significance
CCNJ	0.619628384537585	5.98234149148855	5.03552449402636	4.65145289424968e-06	12.8226915675202	3.96009465287795	0.619628384537585	CCNJ	Low-ICI up
ORC2	0.509256017294403	5.3797710324491	5.03508162867859	4.65900911413095e-06	12.8224482971221	3.95855003729532	0.509256017294403	ORC2	No significance
JPT1	0.494383531616366	8.73806870214646	5.0298092665514	4.74989755462092e-06	12.7966704699709	3.94016526033121	0.494383531616366	JPT1	No significance
THOC1	0.349222384706318	8.22616014062739	5.02820210198241	4.77794738860594e-06	12.7902682788504	3.93456254900048	0.349222384706318	THOC1	No significance
NAA40	0.401965571458687	5.45231529557699	5.02767380026283	4.78720329061065e-06	12.7895655234992	3.93272099654174	0.401965571458687	NAA40	No significance
EML4	0.366394941438112	6.21612210636189	5.0263700714737	4.81012012262433e-06	12.784762000044	3.92817678471319	0.366394941438112	EML4	No significance
TIMP1	-0.783836453742675	7.99711129099616	-5.02540260561945	4.82719571522784e-06	12.7817329162454	3.92480493039044	0.783836453742675	TIMP1	High-ICI up
DSCC1	0.48610790573903	7.36572700165826	5.02303770070369	4.86918669200915e-06	12.771317730917	3.9165637237459	0.48610790573903	DSCC1	No significance
PMP22	-1.15349372688348	5.55831604965698	-5.02262294704526	4.87658786713792e-06	12.771203811042	3.91511854833329	1.15349372688348	PMP22	High-ICI up
ZDHHC2	-0.425909671285886	4.81157937518399	-5.02117011760145	4.90260041903671e-06	12.7656030098032	3.9100566489032	0.425909671285886	ZDHHC2	No significance
APOL3	-0.289397110867286	3.0972149022071	-5.01955413736741	4.93169412799924e-06	12.7592231662818	3.90442697562286	0.289397110867286	APOL3	No significance
ZWINT	0.398014580695943	9.41282342272118	5.01897894922796	4.94209050553252e-06	12.7592231662818	3.90242333373645	0.398014580695943	ZWINT	No significance
PRRC1	0.349097699182692	7.03242950743887	5.01861113127251	4.94874999148609e-06	12.7592231662818	3.90114210347441	0.349097699182692	PRRC1	No significance
GON4L	0.573128256703212	5.93292691788878	5.01839709238967	4.9526293004515e-06	12.7592231662818	3.90039655289286	0.573128256703212	GON4L	No significance
CEBPD	-1.12547166298527	7.38160198722472	-5.01472579673156	5.01963549846331e-06	12.7418947226582	3.88761045163819	1.12547166298527	CEBPD	High-ICI up
HPCA	0.545052929751584	6.30285847288949	5.01373318673665	5.03790425448355e-06	12.7399780996214	3.88415409521735	0.545052929751584	HPCA	No significance
TEX10	0.393983170118255	6.69901334943597	5.01358436402177	5.04064892033443e-06	12.7399780996214	3.88363590433205	0.393983170118255	TEX10	No significance
RNASE1	-1.43120816105622	6.61765376779906	-5.01292535464352	5.05282035875193e-06	12.7396753903287	3.88134134941578	1.43120816105622	RNASE1	High-ICI up
IL18	-0.346686245746384	2.54515624400563	-5.01227729185923	5.06481774450529e-06	12.7396753903287	3.87908502369949	0.346686245746384	IL18	No significance
UNC119	-0.817876886906955	9.03246939968217	-5.01212108494571	5.0677137329904e-06	12.7396753903287	3.87854118347271	0.817876886906955	UNC119	High-ICI up
NCKAP1L	-0.574370872998239	4.21271853223151	-5.01197661991601	5.07039347974334e-06	12.7396753903287	3.87803822895868	0.574370872998239	NCKAP1L	No significance
RCOR3	0.475664444165872	8.13982617043959	5.01033617858553	5.10092047244504e-06	12.7349160609716	3.87232743612412	0.475664444165872	RCOR3	No significance
ETFB	-0.509898558546834	7.74906587553343	-5.0103030561852	5.10153870132974e-06	12.7349160609716	3.87221213617749	0.509898558546834	ETFB	No significance
PLTP	-0.70731594978704	6.78112266251991	-5.00897043977843	5.12647303541889e-06	12.730509056785	3.86757351111177	0.70731594978704	PLTP	High-ICI up
GATAD2B	0.56993848198529	6.05005695084184	5.00869822744159	5.13158103761322e-06	12.730509056785	3.8666260428761	0.56993848198529	GATAD2B	No significance
FNDC5	0.710251494949199	6.67586635747171	5.00773876791697	5.14962492941384e-06	12.7274727680043	3.86328668794626	0.710251494949199	FNDC5	Low-ICI up
CSF3R	-0.235281742353791	3.66812228847075	-5.0071583937173	5.16056982838042e-06	12.7264345852238	3.86126684388934	0.235281742353791	CSF3R	No significance
NUDT11	0.585736830964408	7.38980754035741	5.00646562911963	5.17366411006364e-06	12.7248005662197	3.85885597399891	0.585736830964408	NUDT11	Low-ICI up
IFI44L	-1.17243966095239	3.70464633827623	-5.00342587232712	5.23150643026355e-06	12.7107796914967	3.84827895272676	1.17243966095239	IFI44L	High-ICI up
TLR8	-0.244669056524347	2.85492128794098	-4.9998317746202	5.30071605102723e-06	12.6952469176133	3.83577632504407	0.244669056524347	TLR8	No significance
SLC9A9	-0.2286683292856	3.52007723537805	-4.99971768159274	5.30292772673142e-06	12.6952469176133	3.83537949257602	0.2286683292856	SLC9A9	No significance
GNB3	-0.590988406029307	10.2251132758792	-4.99855503466693	5.32551714134112e-06	12.6911251020081	3.83133583737757	0.590988406029307	GNB3	High-ICI up
WAS	-0.187770000930428	5.10927664436824	-4.99728139105533	5.35037150501401e-06	12.6864630861941	3.82690656364917	0.187770000930428	WAS	No significance
BAZ1A	0.794369468552733	6.86317793157735	4.9969101972753	5.3576365126521e-06	12.6864630861941	3.82561576905143	0.794369468552733	BAZ1A	Low-ICI up
NDRG2	-0.637984885637813	5.80480076242279	-4.99475316292595	5.40004592758927e-06	12.6770904668622	3.8181156145993	0.637984885637813	NDRG2	High-ICI up
LILRB2	-0.237123148640377	2.61256441890847	-4.99341985489765	5.42642458938637e-06	12.672059786622	3.81348025097699	0.237123148640377	LILRB2	No significance
KLHL24	0.498023200456421	5.87627513640177	4.99284274469199	5.4378815136605e-06	12.6710138153423	3.8114740275778	0.498023200456421	KLHL24	No significance
HAUS3	0.414001715640184	7.59483890880144	4.99062466596461	5.4821366070858e-06	12.661314303677	3.8037641142639	0.414001715640184	HAUS3	No significance
SRSF10	0.334586135899658	8.30956885694952	4.98966742995974	5.50134433558274e-06	12.6582596742453	3.80043723535908	0.334586135899658	SRSF10	No significance
SEPTIN11	0.328207735656954	5.94445496456989	4.98907680730184	5.51322858218752e-06	12.6571350153382	3.79838464895047	0.328207735656954	SEPTIN11	No significance
GNA15	-0.435122569661357	3.339287457849	-4.98842273376764	5.52641894788335e-06	12.6556733146306	3.79611166429679	0.435122569661357	GNA15	No significance
IGF2BP1	0.756757727865158	5.64931426635153	4.98769013264668	5.54122969579953e-06	12.654153877216	3.79356592671242	0.756757727865158	IGF2BP1	Low-ICI up
MGAT1	-0.42595510692592	6.66191157424474	-4.98738244198183	5.54746177778586e-06	12.654153877216	3.79249676730715	0.42595510692592	MGAT1	No significance
PIK3IP1	-0.341925430177406	5.85257326410233	-4.98668705488111	5.56157174781883e-06	12.6524666903422	3.79008054165657	0.341925430177406	PIK3IP1	No significance
KLF6	-0.697151836195221	8.70120831649658	-4.98326772983457	5.63146638806281e-06	12.636423653793	3.77820153033676	0.697151836195221	KLF6	High-ICI up
A2M	-1.23815879242637	7.4590798280686	-4.98023623764311	5.69415337224099e-06	12.6224251807579	3.76767258290496	1.23815879242637	A2M	High-ICI up
ETS1	-0.298915674310156	3.4919450450303	-4.97621892401333	5.77828123736141e-06	12.6032356595782	3.7537236097284	0.298915674310156	ETS1	No significance
LRPPRC	0.33403124224002	8.64481775601515	4.9748391569903	5.80745568992663e-06	12.5983900984874	3.74893379540758	0.33403124224002	LRPPRC	No significance
GAP43	1.53734647375956	7.06162913345042	4.97455224272818	5.8135404614761e-06	12.5983900984874	3.74793784865509	1.53734647375956	GAP43	Low-ICI up
DHX32	-0.496252005887513	7.58523381343546	-4.97317730957707	5.84278642164875e-06	12.593260327314	3.74316545018704	0.496252005887513	DHX32	No significance
VTN	-1.02155201349359	6.87113919225622	-4.9728138732211	5.85054109318988e-06	12.593260327314	3.74190404889287	1.02155201349359	VTN	High-ICI up
KLF3	-0.76927183101909	4.69801402658134	-4.97246186048752	5.85806164070126e-06	12.593260327314	3.74068233127313	0.76927183101909	KLF3	High-ICI up
ZNF85	0.574542086463832	5.35759269267227	4.97166159662496	5.8751941085822e-06	12.5921781738832	3.73790501314536	0.574542086463832	ZNF85	No significance
C1S	-0.540449985191148	4.03529898799696	-4.97119482501466	5.88520967958375e-06	12.5921781738832	3.73628516310001	0.540449985191148	C1S	No significance
MAP1LC3B	-0.741393633702042	8.30879149107244	-4.9711445935388	5.88628849945013e-06	12.5921781738832	3.73611084707277	0.741393633702042	MAP1LC3B	High-ICI up
GTPBP8	0.373422137805448	6.62383384593848	4.9702541017309	5.90544579159587e-06	12.5894361015299	3.7330207300015	0.373422137805448	GTPBP8	No significance
PRPF40A	0.266834705855874	7.33127545867421	4.96906961706581	5.93102258506158e-06	12.5851442301475	3.72891076324425	0.266834705855874	PRPF40A	No significance
ZNF35	0.464658249932324	4.66126033152713	4.96798029372403	5.95464041953484e-06	12.5813511149549	3.72513133548382	0.464658249932324	ZNF35	No significance
FADS1	0.428529010883262	9.08567755571544	4.96342564143861	6.05439373387777e-06	12.5593208098305	3.70933246773496	0.428529010883262	FADS1	No significance
NMI	-0.924021348363145	4.12977806840558	-4.96219994195733	6.08151694114689e-06	12.5548072886668	3.70508183380803	0.924021348363145	NMI	High-ICI up
CYBA	-0.431001895645823	4.9860784995091	-4.95870801988285	6.159443789046e-06	12.5383710495605	3.69297441326684	0.431001895645823	CYBA	No significance
HSF2	0.386593329206969	7.14839956873308	4.95715724662417	6.19436452402603e-06	12.5322804553979	3.68759856555952	0.386593329206969	HSF2	No significance
SULT1C4	-0.839286044185254	3.77204769934332	-4.95681652937665	6.2020628598246e-06	12.5322804553979	3.68641753927087	0.839286044185254	SULT1C4	High-ICI up
TOP1	0.471949038393038	7.05944960034956	4.95549280807687	6.23206080454638e-06	12.5272441710504	3.68182944045996	0.471949038393038	TOP1	No significance
PIF1	0.506072266489854	4.50297243303125	4.9544268156536	6.25632151543023e-06	12.5235611372824	3.67813500302385	0.506072266489854	PIF1	No significance
TMEM179B	-0.231187561477781	6.62053506213524	-4.95395963657214	6.2669831144589e-06	12.5230244408176	3.67651598896446	0.231187561477781	TMEM179B	No significance
SDAD1	0.440939292017889	6.86056895907693	4.95204723032962	6.3108125945402e-06	12.5148869679425	3.66988916399109	0.440939292017889	SDAD1	No significance
SMARCE1	0.282660311667852	9.69568917919263	4.95037399433711	6.34940706535253e-06	12.5080055352191	3.66409194937751	0.282660311667852	SMARCE1	No significance
SOGA3	0.388613942509219	4.57941029590032	4.94825371570916	6.39864546714662e-06	12.4987729968264	3.65674701015433	0.388613942509219	SOGA3	No significance
RPRD2	0.460307667933863	7.14501162167855	4.94679571364518	6.4327211021184e-06	12.4956891820355	3.65169702355398	0.460307667933863	RPRD2	No significance
IPO9	0.583843987485226	6.77993976477807	4.94659022667861	6.43753791417051e-06	12.4956891820355	3.65098533993233	0.583843987485226	IPO9	No significance
BTC	-0.384029945094322	3.18407100405104	-4.94657832851606	6.4378169268168e-06	12.4956891820355	3.65094413219723	0.384029945094322	BTC	No significance
CREG1	-0.74816114085454	8.81414223372684	-4.94505024936312	6.4737491889793e-06	12.4905140615581	3.64565216108367	0.74816114085454	CREG1	High-ICI up
FOXN2	0.322652615586188	4.15884101719212	4.9448700699317	6.47799898415253e-06	12.4905140615581	3.64502821565748	0.322652615586188	FOXN2	No significance
PPM1N	-0.576897813711461	5.82950651522463	-4.94242842390278	6.53585914300506e-06	12.4795824469246	3.63657391526479	0.576897813711461	PPM1N	No significance
DDX52	0.408354799160102	6.04016101209328	4.93902207558404	6.61742728816454e-06	12.4635834450434	3.62478210862232	0.408354799160102	DDX52	No significance
CASC3	0.268649009026837	7.91333123572877	4.9366868210302	6.67392282576586e-06	12.4532109380168	3.61670002101523	0.268649009026837	CASC3	No significance
IFI44	-0.850108910656006	3.50890230547478	-4.93491128916823	6.71719344202849e-06	12.4457769468555	3.61055611342007	0.850108910656006	IFI44	High-ICI up
MMD	0.493297831321845	8.84520338681685	4.93200715435386	6.7885621593296e-06	12.4337250116197	3.60050880772318	0.493297831321845	MMD	No significance
PARPBP	0.575145772898589	3.95496439117741	4.93189739048501	6.79127411823198e-06	12.4337250116197	3.60012910955218	0.575145772898589	PARPBP	No significance
SLCO2B1	-0.309863363724973	4.26823436874927	-4.93117555840691	6.80913504810908e-06	12.4318179156462	3.59763221364975	0.309863363724973	SLCO2B1	No significance
ZEB1	0.331560259172029	6.76080097588128	4.93024991998988	6.83210633047037e-06	12.4288387675425	3.59443054621803	0.331560259172029	ZEB1	No significance
P2RX4	-0.482153984872132	4.71594173461776	-4.92902135258675	6.86271265808836e-06	12.4242675328091	3.59018146184684	0.482153984872132	P2RX4	No significance
IMPDH1	-1.27735690295687	8.11953043137469	-4.928443079697	6.87716518886101e-06	12.4242124200767	3.58818161423255	1.27735690295687	IMPDH1	High-ICI up
SMC2	0.589694912358935	7.74526664925883	4.92829687607868	6.88082391647287e-06	12.4242124200767	3.58767601170256	0.589694912358935	SMC2	Low-ICI up
CCL4	-1.38511024204343	6.80132442630645	-4.92447411796699	6.97716796233029e-06	12.4060221681345	3.574458280921	1.38511024204343	CCL4	High-ICI up
TMEM9B	-0.423812603984543	6.79310482149792	-4.92275083302272	7.02103067555926e-06	12.3988484677539	3.56850114108708	0.423812603984543	TMEM9B	No significance
SOCS4	0.424697169772668	4.81656237953085	4.92161714414488	7.05003367845947e-06	12.3947663018946	3.56458260979025	0.424697169772668	SOCS4	No significance
TNS1	-0.230201986265217	3.84497270448728	-4.91760582901186	7.15360041643539e-06	12.3755896603083	3.5507206779146	0.230201986265217	TNS1	No significance
ZNF875	-0.245744062351649	4.92989655530611	-4.91630992193403	7.18737654423543e-06	12.3706542669649	3.54624338676299	0.245744062351649	ZNF875	No significance
MAP4K3-DT	-0.417756183670974	3.93405058428	-4.9146848611569	7.2299525684924e-06	12.3639913010062	3.54062956725802	0.417756183670974	MAP4K3-DT	No significance
NLRC5	-0.587326250268063	4.2605415455558	-4.9127742245505	7.28032677216972e-06	12.3558298339159	3.53403018703922	0.587326250268063	NLRC5	High-ICI up
TSPAN31	-0.454310746916862	6.8053727726692	-4.91159188106771	7.31167152933736e-06	12.3514849531891	3.5299468721873	0.454310746916862	TSPAN31	No significance
BRCA1	0.444625020881113	7.4342546310256	4.90894410046982	7.3823465111337e-06	12.3394575527638	3.52080401451113	0.444625020881113	BRCA1	No significance
DOCK2	-0.238104528754286	3.0380389049972	-4.90784213655163	7.41195719054482e-06	12.3355308844922	3.51699949796335	0.238104528754286	DOCK2	No significance
NSD2	0.281010714169287	6.8729319885404	4.90519382501432	7.48359625239869e-06	12.3234997666126	3.50785766639872	0.281010714169287	NSD2	No significance
MPP4	-1.70343633629212	8.32324563237728	-4.90336577676554	7.53344184140021e-06	12.3157660455745	3.50154852031744	1.70343633629212	MPP4	High-ICI up
COQ8A	0.288612253775524	5.77634312337049	4.90293738459982	7.54516982333379e-06	12.3153631665822	3.50007014920212	0.288612253775524	COQ8A	No significance
RRAS	-0.480981306873727	3.5129600493978	-4.9004130895578	7.61464095029217e-06	12.303979527331	3.49135994402502	0.480981306873727	RRAS	No significance
CXCL9	-0.730934380178933	3.65918944539667	-4.89983078603481	7.63075526958652e-06	12.3027663395678	3.48935093832107	0.730934380178933	CXCL9	High-ICI up
NOL9	0.346933443726889	6.44618529893773	4.89700328066458	7.70947819002144e-06	12.289793304868	3.47959715552487	0.346933443726889	NOL9	No significance
FARP1	0.641609332413505	6.1234163298117	4.89582272430148	7.7425820061526e-06	12.2854437561841	3.47552538505478	0.641609332413505	FARP1	Low-ICI up
RLF	0.484967669214175	6.95769704320878	4.89365472674891	7.80373760422557e-06	12.2759229160895	3.46804895598943	0.484967669214175	RLF	No significance
SUCO	0.575934037312563	8.37996708329589	4.89271102659171	7.83050540880454e-06	12.2728101109731	3.46479499309063	0.575934037312563	SUCO	No significance
PANK1	0.414054317923566	4.50573570344323	4.8915393436267	7.8638650814028e-06	12.2701453268059	3.46075528488315	0.414054317923566	PANK1	No significance
TONSL	0.386962053543898	4.76505674143466	4.89150506577408	7.86484311947156e-06	12.2701453268059	3.46063710830193	0.386962053543898	TONSL	No significance
PRNP	-0.49328039710244	8.75291273605564	-4.89094895538798	7.88072708322402e-06	12.2690550106171	3.45871990567922	0.49328039710244	PRNP	No significance
LIN9	0.584634422745709	5.45235455025969	4.8894161853301	7.92466985443247e-06	12.2628510591341	3.45343611305282	0.584634422745709	LIN9	No significance
CEP55	0.674785641590858	6.97068515332352	4.88743668858821	7.98177507855366e-06	12.2551442694149	3.44661336748651	0.674785641590858	CEP55	Low-ICI up
CCL5	-0.721285305037634	3.72328536571284	-4.88724989491475	7.98718453678251e-06	12.2551442694149	3.44596960329918	0.721285305037634	CCL5	High-ICI up
LRRK2	-0.310200605759639	3.03924144183433	-4.88640052820166	8.01182712970458e-06	12.2525113164972	3.44304248098776	0.310200605759639	LRRK2	No significance
RTP4	-0.243416022601008	2.96059559015348	-4.88460671065753	8.0641159757797e-06	12.2449352439373	3.43686124448535	0.243416022601008	RTP4	No significance
TRIM38	-0.253245684116373	3.42910367166485	-4.88298084312595	8.1117978770429e-06	12.2382366831246	3.43125955029837	0.253245684116373	TRIM38	No significance
SBNO1	0.393180147960305	7.4021585618307	4.88176853561669	8.14753090658487e-06	12.233699965251	3.42708322023204	0.393180147960305	SBNO1	No significance
HDGF	0.499553106303194	8.73784471234926	4.88124707567127	8.16294843430566e-06	12.2327747837615	3.42528695256168	0.499553106303194	HDGF	No significance
RNF20	0.225313533382963	8.85029628807618	4.88035652948894	8.18934449679239e-06	12.2306541907721	3.42221948107909	0.225313533382963	RNF20	No significance
IL7R	-0.484542781160122	3.65664007999256	-4.88015371324339	8.19536771118545e-06	12.2306541907721	3.42152091631045	0.484542781160122	IL7R	No significance
ABCA4	-1.07986304935431	7.42662608274605	-4.87895279841352	8.23112136283413e-06	12.2261693974063	3.41738482356874	1.07986304935431	ABCA4	High-ICI up
GIMAP2	-0.580211525084281	2.7719305643244	-4.87823705186418	8.25250319541464e-06	12.2242198760587	3.41491990843385	0.580211525084281	GIMAP2	No significance
B4GALT3	0.322338007815097	4.35698458343545	4.87377789735627	8.38694412663013e-06	12.2026974787123	3.39956668192653	0.322338007815097	B4GALT3	No significance
GSN	-0.533808669114331	5.76474712297378	-4.87144875682387	8.45801682034546e-06	12.1923121289639	3.391549582684	0.533808669114331	GSN	No significance
CCDC50	0.365291078508085	6.45617114577121	4.87034915322763	8.49177538813402e-06	12.1906484730248	3.38776520746881	0.365291078508085	CCDC50	No significance
BOD1L1	0.445399264076082	6.37558816023652	4.87034112541657	8.49202233188297e-06	12.1906484730248	3.38773758041058	0.445399264076082	BOD1L1	No significance
ESPL1	0.561694918406077	7.38576639942657	4.87010611538689	8.49925460021926e-06	12.1906484730248	3.38692882091864	0.561694918406077	ESPL1	No significance
SNAP25	-0.653556062687709	9.23346012925645	-4.86638154888321	8.61468413666924e-06	12.1729668993293	3.37411333045587	0.653556062687709	SNAP25	High-ICI up
STAT2	-0.235109059909739	5.560201299576	-4.86490196090601	8.66096349232515e-06	12.1670150852464	3.36902349686756	0.235109059909739	STAT2	No significance
CD68	-0.711448001786436	5.02502907307699	-4.86356300764848	8.70305379981155e-06	12.1617965225827	3.36441800777082	0.711448001786436	CD68	High-ICI up
GUCA1C	-2.55668760119262	7.99646185007152	-4.86150867739528	8.7680218643221e-06	12.154089207133	3.35735292265216	2.55668760119262	GUCA1C	High-ICI up
WDR36	0.31323154316349	4.5324031810053	4.86140866061035	8.77119698343906e-06	12.154089207133	3.35700898488431	0.31323154316349	WDR36	No significance
MEX3A	0.62784284309301	6.10050373859087	4.85622946749695	8.93716270454667e-06	12.1288151477197	3.3392028142468	0.62784284309301	MEX3A	Low-ICI up
IL10RA	-0.756532407397184	4.76976959337624	-4.85494716456516	8.97872631115726e-06	12.1238881591613	3.33479545687643	0.756532407397184	IL10RA	High-ICI up
UBTD2	0.344394291063933	7.89488957997085	4.85418890215724	9.00339304898805e-06	12.1216949252419	3.33218948962637	0.344394291063933	UBTD2	No significance
RRP15	0.520106623480652	5.81272825018777	4.84968081720814	9.15141954914251e-06	12.0999307881595	3.31669979730414	0.520106623480652	RRP15	No significance
RBM34	0.399438336882461	8.32873802229371	4.84926382771664	9.16523151450277e-06	12.0995154708085	3.31526733445677	0.399438336882461	RBM34	No significance
ATP6V0D1	-0.544712426817417	8.24486920091661	-4.84618568197065	9.26782242915317e-06	12.0852147043731	3.3046947362894	0.544712426817417	ATP6V0D1	No significance
DENND1B	0.53149950146358	4.97900712661329	4.84482078348903	9.31367185406357e-06	12.0798512258138	3.30000758166236	0.53149950146358	DENND1B	No significance
NCBP3	0.380211293056635	6.00998402851432	4.84322433990591	9.3675811130285e-06	12.0732787507727	3.29452598968752	0.380211293056635	NCBP3	No significance
DCC	0.878764440156256	5.58420065290191	4.84280194259601	9.38189580203208e-06	12.0728277443604	3.29307576195554	0.878764440156256	DCC	Low-ICI up
BSN	0.522481284675113	4.5580539199298	4.83465439046353	9.66223710881258e-06	12.0320997476878	3.26511298599489	0.522481284675113	BSN	No significance
CR1	-0.166820979691644	2.76614958413701	-4.83294027799854	9.72225201414052e-06	12.0249141352931	3.25923260182729	0.166820979691644	CR1	No significance
PHF21B	0.422441500067673	6.31441757964993	4.83170716930211	9.76565141168095e-06	12.0202339329015	3.25500287995837	0.422441500067673	PHF21B	No significance
FAM76B	0.41549506297266	6.26853662819908	4.82855687613002	9.87738921394463e-06	12.0062167980002	3.24419904043744	0.41549506297266	FAM76B	No significance
RUNX3	-0.534469018738763	4.03333346667337	-4.82834794352759	9.88484393640265e-06	12.0062167980002	3.24348261752198	0.534469018738763	RUNX3	No significance
NCEH1	-0.671787838321646	3.26093999471857	-4.8245793696756	1.00202561185302e-05	11.9896032523791	3.23056255785304	0.671787838321646	NCEH1	High-ICI up
MACROH2A2	1.08569228205498	6.0129898349395	4.82449092144874	1.00234559422164e-05	11.9896032523791	3.23025937608345	1.08569228205498	MACROH2A2	Low-ICI up
TMBIM4	-0.483280010000193	8.61658457525461	-4.82175886827534	1.01227884573199e-05	11.9771115639764	3.22089563804693	0.483280010000193	TMBIM4	No significance
TSPAN3	-0.393206080823665	8.78595326919156	-4.82116688037429	1.01444387217466e-05	11.9767128399859	3.21886697726432	0.393206080823665	TSPAN3	No significance
ELAVL3	0.878797132778422	4.98165793994431	4.82101701302679	1.01499268758649e-05	11.9767128399859	3.21835341933293	0.878797132778422	ELAVL3	Low-ICI up
CD2	-0.561053879163118	3.20524003134779	-4.82039414448396	1.01727675225459e-05	11.9752898863461	3.21621907718493	0.561053879163118	CD2	No significance
LMCD1	-0.437328660386623	4.55851310027676	-4.82007997497992	1.01843072242206e-05	11.9752898863461	3.21514257789965	0.437328660386623	LMCD1	No significance
HTATIP2	-0.287834605996788	3.27627396744056	-4.81540455881449	1.03575605734252e-05	11.9537975332375	3.19912582604164	0.287834605996788	HTATIP2	No significance
EFEMP2	-0.44680074921675	6.5158313803708	-4.81528864468197	1.03618923508669e-05	11.9537975332375	3.19872881854243	0.44680074921675	EFEMP2	No significance
TAGLN3	0.888238730821542	7.54862764277552	4.81444507662753	1.03934704145087e-05	11.9511281452965	3.19583970884851	0.888238730821542	TAGLN3	Low-ICI up
ZMIZ1	0.80354442922197	8.6795421743281	4.81393023937727	1.04127890495212e-05	11.9501675738584	3.19407656482171	0.80354442922197	ZMIZ1	Low-ICI up
NDC80	0.683985614033945	7.86363911101454	4.81251033664054	1.04662514310108e-05	11.9444957681125	3.18921429270448	0.683985614033945	NDC80	Low-ICI up
KCTD20	0.689497705964619	5.58858146683187	4.80757397458447	1.06542144113582e-05	11.9205308033989	3.1723151215707	0.689497705964619	KCTD20	Low-ICI up
ZNF431	0.557184095423794	4.45306050789286	4.80576193384699	1.07240373762868e-05	11.9128192685389	3.16611362764261	0.557184095423794	ZNF431	No significance
E2F2	0.361089786180998	5.49155719742615	4.80507898416237	1.07504693327166e-05	11.9109781440871	3.16377657267704	0.361089786180998	E2F2	No significance
OAS1	-0.536419622746776	3.2522306570669	-4.80206962470808	1.08677007588844e-05	11.8970393846587	3.1534802308738	0.536419622746776	OAS1	No significance
HAVCR2	-0.275504877616311	3.56788946918944	-4.79985051370577	1.09549478872085e-05	11.8872098319263	3.14588944434114	0.275504877616311	HAVCR2	No significance
CEP152	0.315601548779997	3.59954979137495	4.79753025313055	1.10469046422218e-05	11.8768545784499	3.13795426818487	0.315601548779997	CEP152	No significance
PLAAT4	-1.20074706264184	4.80736214576614	-4.79701061593195	1.1067602214987e-05	11.8758563572734	3.13617736007384	1.20074706264184	PLAAT4	High-ICI up
CNPY4	-0.361829129242054	6.223050111344	-4.79665684562303	1.10817148760786e-05	11.8757181905816	3.13496768378275	0.361829129242054	CNPY4	No significance
PTAFR	-0.346111735315412	4.54988383595955	-4.79474536327492	1.11582731195811e-05	11.8691075927231	3.12843225484528	0.346111735315412	PTAFR	No significance
PHACTR1	0.729371149473296	6.25413868624895	4.79423079392316	1.11789707700992e-05	11.8691075927231	3.12667311410136	0.729371149473296	PHACTR1	Low-ICI up
EP400	0.295463584682008	6.4140764121183	4.79415759923229	1.11819179478725e-05	11.8691075927231	3.12642289248333	0.295463584682008	EP400	No significance
GNPTG	-0.325633871222036	6.40271634966815	-4.7940795964187	1.11850595609334e-05	11.8691075927231	3.12615623573686	0.325633871222036	GNPTG	No significance
DIS3	0.443878668256001	6.18002855072413	4.79194724684999	1.12712765302692e-05	11.8597199424307	3.11886740741463	0.443878668256001	DIS3	No significance
ITM2C	-0.730414625417374	8.55744364125331	-4.78999504617043	1.1350779416237e-05	11.8512678445349	3.1121955882202	0.730414625417374	ITM2C	High-ICI up
MTAP	0.281311720621149	3.26037283698689	4.78919635002312	1.13834640135237e-05	11.84880594686	3.10946631008728	0.281311720621149	MTAP	No significance
B3GNT2	-0.357048724123624	3.21478641178106	-4.78827256212039	1.14213825036895e-05	11.8456927017485	3.10630981666687	0.357048724123624	B3GNT2	No significance
TENT4A	0.42279058374902	8.22287793118445	4.78668778401008	1.14867204805359e-05	11.8391454780303	3.10089539429346	0.42279058374902	TENT4A	No significance
GCA	-1.09518516280139	4.62474573166827	-4.78565038894782	1.15296885457795e-05	11.8354393797236	3.09735153361503	1.09518516280139	GCA	High-ICI up
UBFD1	0.436046875269942	7.16639443493767	4.7847051060016	1.15689782762262e-05	11.8322099925467	3.09412262657757	0.436046875269942	UBFD1	No significance
GBP5	-0.326981933359936	2.69425634244703	-4.78420266156405	1.1589915145684e-05	11.8312780237869	3.09240648364598	0.326981933359936	GBP5	No significance
ATP1A1	-0.572460370389565	8.14214931601424	-4.78355078052631	1.1617134284467e-05	11.8295684308138	3.0901800426865	0.572460370389565	ATP1A1	No significance
AARS1	-0.548960062150079	7.86468012263578	-4.78301450505594	1.16395732088066e-05	11.8284571898659	3.0883485401731	0.548960062150079	AARS1	No significance
HEATR1	0.319164826560322	5.35354472681635	4.78051457383588	1.17447364070385e-05	11.8181046814752	3.07981187604892	0.319164826560322	HEATR1	No significance
IFNGR1	-0.432215641699832	7.50111392899939	-4.78037663615709	1.17505659286671e-05	11.8181046814752	3.0793409080922	0.432215641699832	IFNGR1	No significance
NIPAL3	-0.401885687731682	5.8389153378006	-4.77991987925667	1.17698895956512e-05	11.8179356578604	3.07778142057117	0.401885687731682	NIPAL3	No significance
PLAU	-0.463559289936686	3.56204752741599	-4.77970207992792	1.1779114806777e-05	11.8179356578604	3.07703781934744	0.463559289936686	PLAU	No significance
ZBTB10	0.431512771546433	5.63927794955748	4.77884114796303	1.18156501268526e-05	11.8151308204679	3.07409860518625	0.431512771546433	ZBTB10	No significance
TMPO	0.5399923527594	8.56270591200975	4.77551831791885	1.19577031479694e-05	11.7995506657475	3.06275663798972	0.5399923527594	TMPO	No significance
PNPO	-0.393610746619998	5.04629389671473	-4.77364370112069	1.2038579716575e-05	11.791621356299	3.05635942822909	0.393610746619998	PNPO	No significance
NCAPD3	0.449583392255091	7.42672560906507	4.77335048926814	1.20512780393634e-05	11.791621356299	3.05535892856822	0.449583392255091	NCAPD3	No significance
NRAS	0.469080408183585	6.47058664518617	4.771091649534	1.21495432764117e-05	11.7815608437127	3.04765219093859	0.469080408183585	NRAS	No significance
SCAMP2	-0.265645036416331	5.81200722346176	-4.77069638863792	1.21668184923645e-05	11.7811644775688	3.04630379730055	0.265645036416331	SCAMP2	No significance
MED12	0.34194940194903	5.94416531069303	4.76585192986329	1.23805110473918e-05	11.7585824232997	3.02978133832624	0.34194940194903	MED12	No significance
KDM7A-DT	-0.697758053421803	4.68401738787817	-4.76570445528631	1.23870734905644e-05	11.7585824232997	3.0292784773588	0.697758053421803	KDM7A-DT	High-ICI up
KIF26A	0.601108323566512	4.92837589973668	4.76106372677233	1.25953269825192e-05	11.7361770840193	3.01345790735055	0.601108323566512	KIF26A	Low-ICI up
CD180	-0.340812209367274	3.8941419536824	-4.75966023867533	1.26589802549968e-05	11.7309651743589	3.00867463765258	0.340812209367274	CD180	No significance
IL1RAP	-0.297555802726994	3.16760085464477	-4.75942297768762	1.26697719371803e-05	11.7309651743589	3.00786608203411	0.297555802726994	IL1RAP	No significance
SLC25A30	-0.292289047001336	3.49036123301398	-4.75694947912803	1.27828147061916e-05	11.719792410523	2.99943775509979	0.292289047001336	SLC25A30	No significance
CYSLTR1	-0.18949073885913	2.86621250602216	-4.75393426247503	1.29219491670776e-05	11.7058146089324	2.98916613225894	0.18949073885913	CYSLTR1	No significance
SBK1	0.602577688526272	7.27063724015971	4.7527475802523	1.29771126410456e-05	11.7013073843581	2.98512436513416	0.602577688526272	SBK1	Low-ICI up
ILF2	0.510253663832598	9.3257283806514	4.75220742859725	1.30022980283497e-05	11.7001468178398	2.98328478743933	0.510253663832598	ILF2	No significance
SLC13A4	-0.451981416822074	4.63275974141782	-4.7502332912037	1.30947523008521e-05	11.6921277686465	2.97656230562321	0.451981416822074	SLC13A4	No significance
MAP4	-0.470103884657154	7.23070855865278	-4.75002766975434	1.31044189954373e-05	11.6921277686465	2.97586217807907	0.470103884657154	MAP4	No significance
NCAPG	0.639396365769875	8.14622146272153	4.74895965141843	1.3154741107732e-05	11.6882293894259	2.97222585874344	0.639396365769875	NCAPG	Low-ICI up
FGD4	-0.441041515009633	4.46657101151593	-4.74521337352488	1.33327534928881e-05	11.6716736691651	2.95947360245442	0.441041515009633	FGD4	No significance
ZNF551	0.314281581337909	4.37561559406897	4.74513213187033	1.33366398343629e-05	11.6716736691651	2.95919710623983	0.314281581337909	ZNF551	No significance
CSGALNACT1	-0.228468071871271	2.92166000788531	-4.74434784794781	1.33742144671297e-05	11.6707460629285	2.95652799666994	0.228468071871271	CSGALNACT1	No significance
DENND2B	-0.586777562893121	7.64732621923859	-4.74432504894358	1.33753083019709e-05	11.6707460629285	2.9564504089844	0.586777562893121	DENND2B	High-ICI up
SAPCD2	0.727415709961795	6.12741702235893	4.7436644861011	1.34070383297909e-05	11.668949550953	2.9542025070505	0.727415709961795	SAPCD2	Low-ICI up
LAT2	-0.387439708053988	3.83798373809051	-4.74283878171401	1.34468043944827e-05	11.6662968617649	2.95139281959247	0.387439708053988	LAT2	No significance
KLRB1	-0.45789540369508	3.35725179073539	-4.74226422724815	1.34745430397717e-05	11.6656011529164	2.9494378656131	0.45789540369508	KLRB1	No significance
CDCA5	0.501687290374852	7.12881539601086	4.74207918365439	1.34834885749416e-05	11.6656011529164	2.94880826644326	0.501687290374852	CDCA5	No significance
ABCA1	-0.998654355582551	7.47047193341592	-4.74089396156914	1.35409234205878e-05	11.66108349485	2.9447758783572	0.998654355582551	ABCA1	High-ICI up
ZNF850	0.721400340509628	4.55323499866408	4.73926016503861	1.36204880065535e-05	11.6542440779941	2.93921806527122	0.721400340509628	ZNF850	Low-ICI up
KIF4A	0.537600739103683	7.5157932857641	4.73865339092045	1.36501536455109e-05	11.6527163321478	2.93715416845222	0.537600739103683	KIF4A	No significance
GLYATL1	-0.465582171727782	3.18714105346527	-4.73790670974943	1.36867461334601e-05	11.650463271956	2.93461454742459	0.465582171727782	GLYATL1	No significance
RNF44	0.449494985820073	6.87533368811979	4.7364706605699	1.37573921028685e-05	11.6446432211037	2.92973073353413	0.449494985820073	RNF44	No significance
FCSK	-0.406884507329027	5.19216346611451	-4.73305527388257	1.39268458777577e-05	11.6285873493027	2.91811806736741	0.406884507329027	FCSK	No significance
TMEM37	-0.377644695947475	4.30301878257335	-4.73141883238717	1.40087588488262e-05	11.6217306502434	2.91255530334067	0.377644695947475	TMEM37	No significance
LRMDA	-0.55423795459003	4.92939804495579	-4.72983803573923	1.40883335340043e-05	11.6151609263058	2.90718249714047	0.55423795459003	LRMDA	No significance
ZNF692	0.406209642180344	6.14616088582399	4.7291149371564	1.41248802136579e-05	11.6130235907179	2.90472509571384	0.406209642180344	ZNF692	No significance
C5AR1	-0.5856206197267	4.2430003811289	-4.72796107945941	1.41833901959084e-05	11.6086583626128	2.90080413150535	0.5856206197267	C5AR1	High-ICI up
RBBP5	0.714213644865333	6.34247164464659	4.72512607453227	1.43281558176909e-05	11.5956046309226	2.89117219352972	0.714213644865333	RBBP5	Low-ICI up
SLCO5A1	0.604897201278295	3.57772490558057	4.72439844230837	1.43655436136305e-05	11.5934399945683	2.88870047180143	0.604897201278295	SLCO5A1	Low-ICI up
MCM7	0.397586266467792	9.05911291152384	4.72307341565227	1.4433872260368e-05	11.5881874481875	2.88419986965563	0.397586266467792	MCM7	No significance
CCT5	0.55170346860866	6.14420495841792	4.72248291586768	1.44644252199672e-05	11.5878695267569	2.88219435025099	0.55170346860866	CCT5	No significance
NAP1L1	0.399551279625733	8.90665395250867	4.7223960854621	1.44689232254529e-05	11.5878695267569	2.88189945675102	0.399551279625733	NAP1L1	No significance
FERMT3	-0.451806495829417	3.9982284194575	-4.72164314385793	1.45079846124493e-05	11.5855679641695	2.87934241624697	0.451806495829417	FERMT3	No significance
SNAPC3	0.330411083256954	5.66861554497202	4.71997997042118	1.45946329227886e-05	11.5785634100004	2.87369480557538	0.330411083256954	SNAPC3	No significance
RSF1	0.324865949364647	6.16296318183006	4.71653943850454	1.47754864964482e-05	11.5623802107961	2.86201464112897	0.324865949364647	RSF1	No significance
PPIP5K1	-0.38417534938604	5.18099196805878	-4.7151475231575	1.48492739026872e-05	11.5567762263116	2.85729033824695	0.38417534938604	PPIP5K1	No significance
ETV5	-0.550587581879131	3.96485934811023	-4.71178734501981	1.50288886185944e-05	11.5410113238493	2.84588809674816	0.550587581879131	ETV5	No significance
NCALD	-0.817388733630511	4.94492519753754	-4.70991075490245	1.51301217305361e-05	11.5329053603816	2.83952174918156	0.817388733630511	NCALD	High-ICI up
TFEC	-0.198854278715362	2.43965295900739	-4.70824627725205	1.5220469702972e-05	11.5258936523792	2.83387593699852	0.198854278715362	TFEC	No significance
SCAF4	0.371493702558228	6.60048160730611	4.70740276710921	1.52664565282696e-05	11.5245387810756	2.83101513763474	0.371493702558228	SCAF4	No significance
BAZ1B	0.326431202730384	5.83224926180573	4.70737321009968	1.52680703884567e-05	11.5245387810756	2.83091489794997	0.326431202730384	BAZ1B	No significance
IPO5	0.371177159933744	8.32677161072591	4.7049973060406	1.53983452290816e-05	11.5143302781312	2.82285816856209	0.371177159933744	IPO5	No significance
SKA1	0.73908360968945	5.11709606684763	4.70478522173532	1.54100268268017e-05	11.5143302781312	2.82213907514656	0.73908360968945	SKA1	Low-ICI up
C2orf69	0.409626818890356	8.16929960634049	4.70022922855819	1.56630717743695e-05	11.4924014756489	2.80669500067938	0.409626818890356	C2orf69	No significance
EP300	0.373150814702871	6.43300720282439	4.69851669840887	1.57592334919957e-05	11.4851385805813	2.800891526092	0.373150814702871	EP300	No significance
IPCEF1	-0.307061541424091	3.05901501781959	-4.69809998914301	1.57827195834632e-05	11.4845557173478	2.79947951159475	0.307061541424091	IPCEF1	No significance
LOC101929255	-1.62963162151093	6.24318203673202	-4.6977263641837	1.58038064757977e-05	11.4841933527486	2.79821353525267	1.62963162151093	LOC101929255	High-ICI up
CDCA4	0.520035326989332	7.51299855964772	4.69685764354607	1.58529423502691e-05	11.4825029689811	2.7952701694865	0.520035326989332	CDCA4	No significance
AKR1C3	-1.40280868151752	4.80910749441423	-4.69679274650953	1.58566189886434e-05	11.4825029689811	2.79505029759765	1.40280868151752	AKR1C3	High-ICI up
OLFML3	-0.678340538653849	3.95372784734086	-4.695316667957	1.59404691568246e-05	11.4764528924205	2.79004969298058	0.678340538653849	OLFML3	High-ICI up
MARCKS	0.353950918718125	9.24732261224903	4.69189872125924	1.61362952371392e-05	11.4603947433399	2.77847319348288	0.353950918718125	MARCKS	No significance
HLA-DRB6	-0.461202521853949	4.13723424617354	-4.69029755560003	1.62288379371202e-05	11.4536998956864	2.7730513816544	0.461202521853949	HLA-DRB6	No significance
ZNF430	0.434203877962539	6.71136270250337	4.6891319879494	1.62965301748671e-05	11.4492485652549	2.76910509734172	0.434203877962539	ZNF430	No significance
RNF170	-0.284011106727903	5.55324765053025	-4.6886019419439	1.63274046065885e-05	11.4480982621997	2.76731065578278	0.284011106727903	RNF170	No significance
SRRM1	0.352002722404182	8.92458424108487	4.68830645551166	1.63446410685761e-05	11.4480982621997	2.76631034215466	0.352002722404182	SRRM1	No significance
KCNA4	0.312504179937323	3.63911846943992	4.68562416621483	1.65019207866206e-05	11.4358307841744	2.75723124857537	0.312504179937323	KCNA4	No significance
VWCE	0.698959888110149	5.2871330896929	4.68367835495823	1.66169402103144e-05	11.4273571177288	2.7506464651852	0.698959888110149	VWCE	Low-ICI up
TAP1	-1.04449721061493	5.66771010075909	-4.68293743178001	1.66609426563326e-05	11.4269905388007	2.74813944334607	1.04449721061493	TAP1	High-ICI up
GTSE1	0.633787808158901	6.37867461139316	4.68275597105513	1.66717367044519e-05	11.4269905388007	2.74752547158835	0.633787808158901	GTSE1	Low-ICI up
MAD2L1	0.517314921723552	8.58831580410643	4.68270773307617	1.66746072514824e-05	11.4269905388007	2.74736226034299	0.517314921723552	MAD2L1	No significance
MORF4L2	0.247709734327477	11.1354659864633	4.68220860654682	1.67043376387782e-05	11.425961059904	2.7456735302553	0.247709734327477	MORF4L2	No significance
SH2B3	-0.697451179568075	4.92242094316425	-4.6812363997583	1.67623956692873e-05	11.4224943600628	2.74238442617167	0.697451179568075	SH2B3	High-ICI up
POP7	0.404758545955454	7.80384576708771	4.67869038017377	1.69153736893425e-05	11.4116060659209	2.73377235852751	0.404758545955454	POP7	No significance
ADGRE2	-0.286888963310126	2.82461437678978	-4.67852438512829	1.69253947358676e-05	11.4116060659209	2.73321094316765	0.286888963310126	ADGRE2	No significance
FLI1	-0.140901052457645	2.78273379714566	-4.67763509634954	1.69791795075718e-05	11.4085627683827	2.73020341318214	0.140901052457645	FLI1	No significance
KALRN	0.342918266397483	4.94332943642088	4.67711317022467	1.70108236308106e-05	11.4074088546848	2.72843840491073	0.342918266397483	KALRN	No significance
UBXN7	0.338856532505265	7.39655791426917	4.67650303003496	1.70478891486507e-05	11.4057994435568	2.72637519358987	0.338856532505265	UBXN7	No significance
RCC1	0.345776792986677	6.07857811766633	4.67397396467047	1.7202370576454e-05	11.3943142600645	2.71782435789971	0.345776792986677	RCC1	No significance
SLC25A1	0.46531205006226	5.41299534516854	4.67198401990578	1.73248813417684e-05	11.3856036479771	2.71109776667181	0.46531205006226	SLC25A1	No significance
HMGXB4	0.307926634993138	8.01441382221523	4.67048429663704	1.74177742485669e-05	11.3794146943989	2.70602911918972	0.307926634993138	HMGXB4	No significance
GALNT7	1.18361678375603	5.83460716408337	4.66665783076687	1.76569946311381e-05	11.3612594106422	2.69310005367502	1.18361678375603	GALNT7	Low-ICI up
OLFML2B	-0.360994092835447	3.44939656389683	-4.6641379917418	1.78162768834437e-05	11.3498259647433	2.68458850036069	0.360994092835447	OLFML2B	No significance
NFKB1	-0.362795533515951	6.05768894149067	-4.65798966608923	1.82108308091832e-05	11.3197461352315	2.66382930969826	0.362795533515951	NFKB1	No significance
CPT2	-0.378223565899962	5.4896789391179	-4.65627961989074	1.8322076694984e-05	11.3124792701207	2.65805771772985	0.378223565899962	CPT2	No significance
BTK	-0.354283883430813	3.67463838191	-4.65499249494453	1.84062470508425e-05	11.3073846333113	2.65371416454734	0.354283883430813	BTK	No significance
WDR33	0.289756746759831	5.36889925737228	4.6537611030262	1.84871260423685e-05	11.3030562911967	2.64955919864129	0.289756746759831	WDR33	No significance
PDXK	-0.249837102101597	5.65611236917786	-4.65333578149059	1.85151420915511e-05	11.3030562911967	2.64812419343725	0.249837102101597	PDXK	No significance
S100B	-0.574684064285584	3.0483562280814	-4.65326527577159	1.85197903259704e-05	11.3030562911967	2.64788631780737	0.574684064285584	S100B	No significance
TMEM132A	0.508459984728388	5.14970835059276	4.64773406074311	1.88880190128814e-05	11.2761641242477	2.62922993625083	0.508459984728388	TMEM132A	No significance
DNPEP	-0.348673727593522	5.65950567974636	-4.64607880833517	1.89995964463543e-05	11.2691766323468	2.62364885240826	0.348673727593522	DNPEP	No significance
C1RL	-0.250937130678008	3.97991053884365	-4.64543598354578	1.9043101264318e-05	11.2689138821749	2.62148165697967	0.250937130678008	C1RL	No significance
CPM	-0.288574489975685	2.82742141246614	-4.64525907503897	1.9055091052981e-05	11.2689138821749	2.62088525820849	0.288574489975685	CPM	No significance
ICAM1	-0.646065593481529	4.6445189573395	-4.64514700818312	1.90626900784844e-05	11.2689138821749	2.62050746072334	0.646065593481529	ICAM1	High-ICI up
GNS	-0.367368731080383	6.56365132237465	-4.64440243207576	1.91132534325057e-05	11.2679539604831	2.61799746638137	0.367368731080383	GNS	No significance
DTYMK	0.403748723606043	8.33108413800568	4.64437439736138	1.91151597944395e-05	11.2679539604831	2.61790296387247	0.403748723606043	DTYMK	No significance
MTMR6	0.378712592174466	5.21829530760275	4.64403400976809	1.91383209784214e-05	11.2677074175244	2.61675556853152	0.378712592174466	MTMR6	No significance
LOC101927086	-0.610713785475167	3.17999199659064	-4.64291516243521	1.92146444839048e-05	11.2644358790055	2.61298437241597	0.610713785475167	LOC101927086	High-ICI up
GINS4	0.338736665539706	3.8492490134558	4.64257235643953	1.92380888012833e-05	11.2644358790055	2.61182899051512	0.338736665539706	GINS4	No significance
CASC4	-0.318745102954296	9.35680341106657	-4.64252122870045	1.92415877914402e-05	11.2644358790055	2.61165667461814	0.318745102954296	CASC4	No significance
C4orf3	-0.341163653912872	8.56105805876847	-4.64204498093523	1.92742102503501e-05	11.2634862313185	2.61005161758766	0.341163653912872	C4orf3	No significance
CPLX2	0.401456340873094	3.78659778145338	4.64017224715285	1.94030147787265e-05	11.2553698485175	2.6037408312355	0.401456340873094	CPLX2	No significance
IGLV2-14	-0.892077668768046	5.24043638133355	-4.63950229977681	1.94492967184673e-05	11.253653867033	2.60148350736141	0.892077668768046	IGLV2-14	High-ICI up
ATP8B4	-0.214779723720905	2.62024125495301	-4.63925677750846	1.94662850840354e-05	11.253653867033	2.60065628068751	0.214779723720905	ATP8B4	No significance
TAF3	0.232423337606209	5.15529968457929	4.63688894166484	1.96308672660259e-05	11.2429956267202	2.59267946770389	0.232423337606209	TAF3	No significance
GRK3	0.439431887477435	5.79912553861619	4.63596019588741	1.96957921075143e-05	11.2397186465357	2.58955119789051	0.439431887477435	GRK3	No significance
UROD	-0.377584768199348	7.38674038778153	-4.63495898288196	1.97660175525513e-05	11.2360688769808	2.58617915923705	0.377584768199348	UROD	No significance
PROM1	-0.761523579682578	11.2058253825922	-4.63440342228655	1.98050901248607e-05	11.2347033286456	2.58430820065188	0.761523579682578	PROM1	High-ICI up
AKAP17A	0.32664629922418	6.66172562211926	4.63320722498562	1.98894747042249e-05	11.2307089367506	2.58028012107677	0.32664629922418	AKAP17A	No significance
MYOZ1	-0.399211419288048	4.34810126897501	-4.63304673907338	1.99008226877111e-05	11.2307089367506	2.57973973634234	0.399211419288048	MYOZ1	No significance
ZNF695	1.01003644314918	3.59001850592865	4.63160316143678	2.00031827147788e-05	11.2247863717238	2.57487933740699	1.01003644314918	ZNF695	Low-ICI up
ADD1	-0.375883236790576	8.19926612114248	-4.63080535152059	2.00599734132762e-05	11.2221736583467	2.57219347889514	0.375883236790576	ADD1	No significance
GAB2	0.510982488800007	6.43823560000719	4.62948226810917	2.01545017824608e-05	11.2168671348557	2.56773973328998	0.510982488800007	GAB2	No significance
TRIM44	-0.349676789126262	8.7508600567753	-4.62766685477425	2.02849125948344e-05	11.2090365636763	2.56162966178381	0.349676789126262	TRIM44	No significance
SECISBP2	0.295624891415019	7.82476664150039	4.62718114830018	2.03199428643643e-05	11.2080201936949	2.55999512310277	0.295624891415019	SECISBP2	No significance
TAF1D	0.53083590568175	8.30825283032669	4.62681970421831	2.03460493443401e-05	11.2076392373525	2.55877881329169	0.53083590568175	TAF1D	No significance
SMCHD1	0.325801025821646	6.87163646432936	4.62427994291298	2.05304170765826e-05	11.1960948783759	2.55023339038065	0.325801025821646	SMCHD1	No significance
CCDC138	0.36321615225321	5.74961059894459	4.62392590349145	2.05562468075348e-05	11.195959393432	2.54904234045961	0.36321615225321	CCDC138	No significance
STMN2	1.29014662126824	9.85156657722244	4.62348652276993	2.05883468985293e-05	11.195959393432	2.54756424581654	1.29014662126824	STMN2	Low-ICI up
PXDC1	-0.589330439371611	5.25371757081527	-4.62339456489339	2.05950713047538e-05	11.195959393432	2.54725490393129	0.589330439371611	PXDC1	High-ICI up
POGK	0.521125851804032	6.74525723898143	4.62014571346985	2.08340231914642e-05	11.1807809761166	2.53632773667031	0.521125851804032	POGK	No significance
ANKRD50	0.473611903129771	4.44102609743738	4.6191169009323	2.09102543352216e-05	11.1780803812137	2.53286817047653	0.473611903129771	ANKRD50	No significance
ZSCAN2	0.412905792333101	5.40009500605463	4.61904761422395	2.09153979892592e-05	11.1780803812137	2.53263519425329	0.412905792333101	ZSCAN2	No significance
CEP131	0.39964851018609	6.02214583371728	4.61846361064628	2.09588018839887e-05	11.1765490638453	2.53067154887651	0.39964851018609	CEP131	No significance
DENR	0.257477321407565	9.04836470009169	4.61579029469453	2.11586105470275e-05	11.1643184241756	2.52168428700621	0.257477321407565	DENR	No significance
CRKL	0.260563467877378	5.52242706846025	4.61542711234166	2.11858984563093e-05	11.1639155352908	2.52046351060564	0.260563467877378	CRKL	No significance
SPATS2	0.339610678476083	5.84434422201696	4.61483229627155	2.12306644735244e-05	11.1623253854633	2.5184642319383	0.339610678476083	SPATS2	No significance
SECTM1	-0.395707581062401	3.88182916864836	-4.61340659382215	2.13383392199719e-05	11.1575754623803	2.51367268493158	0.395707581062401	SECTM1	No significance
ANGEL2	0.416290036815912	6.08503759913681	4.61320668526349	2.13534796358507e-05	11.1575754623803	2.51300088028277	0.416290036815912	ANGEL2	No significance
SHANK2	-0.918521413295417	5.3208793843823	-4.61305339022109	2.13650967964025e-05	11.1575754623803	2.51248573222436	0.918521413295417	SHANK2	High-ICI up
C1orf52	0.289084521914535	5.41007477314221	4.6119189504259	2.14512599175562e-05	11.1532181468909	2.50867369198155	0.289084521914535	C1orf52	No significance
COPS2	0.340046957426202	8.16454933051054	4.61011697707357	2.15888209491794e-05	11.1454438404	2.50261943776977	0.340046957426202	COPS2	No significance
PIBF1	0.826601388250634	6.04462808648641	4.60974328350788	2.16174559234809e-05	11.1449778578272	2.5013640420225	0.826601388250634	PIBF1	Low-ICI up
SCN2A	-1.14734241251913	4.36353227909069	-4.60935139863902	2.1647524639172e-05	11.1444174035835	2.50004758437551	1.14734241251913	SCN2A	High-ICI up
CDCA2	0.609736600527077	6.06064308812379	4.60864040286708	2.1702182428755e-05	11.1428230468107	2.49765927028335	0.609736600527077	CDCA2	Low-ICI up
PRPS2	0.548238981238586	7.39603345302474	4.60847590492892	2.17148473684155e-05	11.1428230468107	2.49710672758232	0.548238981238586	PRPS2	No significance
DAPL1	-1.23017997456465	6.06022166206168	-4.60687856635586	2.18382043337403e-05	11.1377269688921	2.49174179780603	1.23017997456465	DAPL1	High-ICI up
NUMBL	0.330477541970907	5.56300802613171	4.60676566453242	2.1846949171304e-05	11.1377269688921	2.49136263057147	0.330477541970907	NUMBL	No significance
TFDP2	0.340482605391917	5.58214720849167	4.60649110916066	2.18682291783337e-05	11.1377269688921	2.49044058718883	0.340482605391917	TFDP2	No significance
DIAPH3	0.240484705311232	3.42340262423176	4.60635524990442	2.18787667198205e-05	11.1377269688921	2.48998433841828	0.240484705311232	DIAPH3	No significance
TPR	0.451211398579717	7.12928707783076	4.60606071746637	2.19016283114998e-05	11.1376550567638	2.48899524745262	0.451211398579717	TPR	No significance
CDIPT	-0.39362131418466	9.81179959532168	-4.60550572741623	2.19447699465513e-05	11.1362494221612	2.4871315740905	0.39362131418466	CDIPT	No significance
LOC105370624	0.574583044309025	3.1573416493153	4.60489665613136	2.19922109376103e-05	11.1351268962483	2.48508641373461	0.574583044309025	LOC105370624	No significance
ZBTB18	0.266243493820144	7.31605861895908	4.6047266631624	2.20054696565386e-05	11.1351268962483	2.48451562785235	0.266243493820144	ZBTB18	No significance
CARD6	-0.31151167082397	3.21612377805807	-4.60341539440029	2.21080053288532e-05	11.1298493124678	2.48011310430796	0.31151167082397	CARD6	No significance
YPEL5	-0.362692329893447	8.88703275424186	-4.60205941652848	2.22145271461757e-05	11.1243424493728	2.47556108186683	0.362692329893447	YPEL5	No significance
SATB2	1.28948719410658	4.3366788512154	4.5964063557922	2.26640349810401e-05	11.096867441358	2.45659042752358	1.28948719410658	SATB2	Low-ICI up
ECPAS	0.317733659057792	6.87611968234701	4.59608629137816	2.26897487975094e-05	11.0966564222882	2.45551667215125	0.317733659057792	ECPAS	No significance
POLD3	0.309735496536319	6.80739245829543	4.59350735025991	2.28979804998103e-05	11.0849001726028	2.44686607976872	0.309735496536319	POLD3	No significance
AFAP1L2	-0.321793440513411	2.95513927589884	-4.59224042695898	2.30009573112029e-05	11.080164204188	2.44261723970266	0.321793440513411	AFAP1L2	No significance
CCDC88A	0.421597199099731	5.54823755710665	4.59202412150056	2.30185839161781e-05	11.080164204188	2.44189187740689	0.421597199099731	CCDC88A	No significance
MX2	-0.472685136484674	3.9963054204246	-4.59048218504562	2.31446176214937e-05	11.0747602456848	2.43672158205046	0.472685136484674	MX2	No significance
JAK1	-0.335921668457085	5.98877475646492	-4.59041103536289	2.31504494169696e-05	11.0747602456848	2.43648302821805	0.335921668457085	JAK1	No significance
STC1	0.56099954324795	5.25189327137497	4.58992154961192	2.31906090552867e-05	11.0736762264012	2.4348419051142	0.56099954324795	STC1	No significance
CKAP2	0.559149202378674	6.49073210501361	4.58881046369248	2.3282019886094e-05	11.0694158090367	2.43111701425517	0.559149202378674	CKAP2	No significance
GJC1	0.426517408459432	6.12132959175408	4.58641678513344	2.34801471345818e-05	11.0586043022208	2.42309368515752	0.426517408459432	GJC1	No significance
AQP9	-0.625891943710386	4.12981209572664	-4.58577773975656	2.35333190279101e-05	11.0567532753836	2.42095200962896	0.625891943710386	AQP9	High-ICI up
PRKCB	-0.313979547011307	3.70236817883786	-4.58535082179837	2.35689062185726e-05	11.0560513873	2.41952132831223	0.313979547011307	PRKCB	No significance
GNB4	-0.722626045441173	5.18593029400147	-4.58508792558441	2.35908469224845e-05	11.0560513873	2.41864034515493	0.722626045441173	GNB4	High-ICI up
PFKM	-0.294443836214359	8.57964000756305	-4.58414931033153	2.36693441658465e-05	11.0530419303463	2.41549517327989	0.294443836214359	PFKM	No significance
SHMT2	0.373924565018948	7.48222167873076	4.58378231051529	2.37001059019986e-05	11.0530419303463	2.4142654884371	0.373924565018948	SHMT2	No significance
DOK2	-0.396488662326543	3.86772562181871	-4.5836719147566	2.37093668421025e-05	11.0530419303463	2.41389560079062	0.396488662326543	DOK2	No significance
CLEC5A	-0.363456679481331	2.7292307504459	-4.58181502153347	2.3865668774335e-05	11.0449663846349	2.40767459023207	0.363456679481331	CLEC5A	No significance
KAT6A	0.238645107435419	8.32966738605338	4.57649466582794	2.43190876619735e-05	11.0192167604806	2.38985671142982	0.238645107435419	KAT6A	No significance
CEP78	0.377933252741948	7.42396051746899	4.57596435139531	2.43647404869366e-05	11.0182893773103	2.3880812173657	0.377933252741948	CEP78	No significance
ABCG1	-0.679120472062174	5.70603925043725	-4.57576384474233	2.43820231279203e-05	11.0182893773103	2.38740994562601	0.679120472062174	ABCG1	High-ICI up
GIMAP1	-0.175960989574306	3.021012588111	-4.57458373153772	2.44839852526511e-05	11.0136674513758	2.38345934954834	0.175960989574306	GIMAP1	No significance
ACSS2	-0.292815284432021	5.13164743550528	-4.57428212806709	2.4510110503993e-05	11.0135261504823	2.38244976563571	0.292815284432021	ACSS2	No significance
ALDH3A2	-0.43019607261914	7.00593332494605	-4.57211260313537	2.46988398493207e-05	11.0038557932332	2.37518844067911	0.43019607261914	ALDH3A2	No significance
TMEM273	-0.315270291803219	3.11949159808524	-4.56602289306205	2.52361914888076e-05	10.9741994497035	2.35481500930085	0.315270291803219	TMEM273	No significance
RAD54L	0.517157008971028	6.44090014215279	4.56464218869725	2.53595994462415e-05	10.9685549295707	2.35019756343959	0.517157008971028	RAD54L	No significance
ITIH5	-0.445608343236546	3.80044000643872	-4.56404930113232	2.54127723467848e-05	10.966925007642	2.34821498940675	0.445608343236546	ITIH5	No significance
PNRC2	0.470174522095616	6.13027149253923	4.56341545861433	2.54697384704656e-05	10.9650851828537	2.34609559857755	0.470174522095616	PNRC2	No significance
NTM	-0.996426295828739	6.6929249310989	-4.5617552854019	2.56195359023933e-05	10.9580141976292	2.34054510202618	0.996426295828739	NTM	High-ICI up
PAK2	0.252311759053063	7.61623930258843	4.56073000045121	2.57124759255897e-05	10.9541778752995	2.33711771628482	0.252311759053063	PAK2	No significance
FUCA1	-0.773471582728058	6.58983385926408	-4.55820342948517	2.59429094395063e-05	10.9426926698381	2.32867328465305	0.773471582728058	FUCA1	High-ICI up
H2BC3	0.254993627904958	3.29102819837814	4.55641644422679	2.61071036908187e-05	10.9361960469247	2.32270206201067	0.254993627904958	H2BC3	No significance
GRIK3	0.512205534350762	3.76314868013443	4.55638432636616	2.6110064034336e-05	10.9361960469247	2.32259475005268	0.512205534350762	GRIK3	No significance
NEURL1B	0.687426303158235	6.64777223146997	4.55495173560241	2.62424409835358e-05	10.930282675972	2.317808550551	0.687426303158235	NEURL1B	Low-ICI up
NKX3-2	0.810045412881503	5.15892025765901	4.55373445852068	2.63554359422873e-05	10.9254652714845	2.31374225804331	0.810045412881503	NKX3-2	Low-ICI up
TCN2	-0.384512773505371	5.02094848720715	-4.55264334872876	2.64571221877045e-05	10.922148424164	2.31009786027921	0.384512773505371	TCN2	No significance
IFIT2	-0.447891368528105	3.90389279532893	-4.55254126338861	2.64666555926501e-05	10.922148424164	2.30975690777614	0.447891368528105	IFIT2	No significance
PRKX	0.692219358302312	5.84550826161022	4.55218014496198	2.65004060969804e-05	10.9216871338111	2.30855084548323	0.692219358302312	PRKX	Low-ICI up
CAMKV	0.796054662910072	4.85670895283406	4.54963349213059	2.67396126528557e-05	10.9100989959561	2.30004682240981	0.796054662910072	CAMKV	Low-ICI up
HLA-J	-0.760761904842953	6.14959069844613	-4.54695920753249	2.69930724127656e-05	10.8978630158154	2.2911190164462	0.760761904842953	HLA-J	High-ICI up
UBQLN2	0.27601450169284	9.24729515775299	4.54654168568129	2.7032854445764e-05	10.8971116976233	2.28972538919884	0.27601450169284	UBQLN2	No significance
UBAP2L	0.368673705125182	6.09885778165974	4.54397142994162	2.72790131706054e-05	10.8864535488295	2.2811475810291	0.368673705125182	UBAP2L	No significance
CAMK1D	-0.897597881589883	6.73622154521097	-4.5439078780127	2.72851272573979e-05	10.8864535488295	2.28093551590467	0.897597881589883	CAMK1D	High-ICI up
HERC6	-0.530048365688888	3.60573575131158	-4.53872145780144	2.77886195196824e-05	10.8614435856182	2.26363378767474	0.530048365688888	HERC6	No significance
MAN1A1	-0.479462112439851	3.7913359668972	-4.53804812600291	2.78546461360059e-05	10.8593878956441	2.26138826096983	0.479462112439851	MAN1A1	No significance
TAGAP	-0.247750428727582	2.84329169634693	-4.53506479121253	2.81490341685349e-05	10.8455872972602	2.25144089368509	0.247750428727582	TAGAP	No significance
PBRM1	0.290107796182854	6.65675031919947	4.53463468772394	2.81917249375198e-05	10.8447665083414	2.25000705055801	0.290107796182854	PBRM1	No significance
TTLL1	-0.482319715866034	6.25477184702863	-4.53400019172381	2.82548182733293e-05	10.8429056021219	2.24789193852106	0.482319715866034	TTLL1	No significance
MR1	-0.227665570372543	3.27883539523053	-4.5320713063704	2.84474697033156e-05	10.8351369949938	2.24146280219473	0.227665570372543	MR1	No significance
PHIP	0.24398236406064	8.40927483058577	4.53170249625515	2.8484450834882e-05	10.8351369949938	2.24023367512737	0.24398236406064	PHIP	No significance
SPEN	0.312167344398467	6.73648697789651	4.53166787194257	2.84879250693912e-05	10.8351369949938	2.24011828572114	0.312167344398467	SPEN	No significance
LRRC34	-0.922200085962722	6.01231843091314	-4.53088627874536	2.85664607594971e-05	10.8325243463387	2.23751365012039	0.922200085962722	LRRC34	High-ICI up
TPBG	-2.47790994366029	7.29016845525518	-4.53010428994493	2.86452472657495e-05	10.8309662034513	2.23490790978168	2.47790994366029	TPBG	High-ICI up
PLEKHO2	-0.5308155000922	5.75678895083152	-4.52971391419969	2.86846573622147e-05	10.8309662034513	2.23360718106783	0.5308155000922	PLEKHO2	No significance
BLNK	-0.502514276882793	3.01144521164263	-4.52952583320753	2.87036637903057e-05	10.8309662034513	2.23298051579327	0.502514276882793	BLNK	No significance
CENPC	0.492363328363803	7.17459186931701	4.52951220888445	2.87050410657181e-05	10.8309662034513	2.23293512152074	0.492363328363803	CENPC	No significance
ZDHHC20	0.276759581483577	5.23594108954466	4.52906707953107	2.87500743784161e-05	10.8300573726482	2.23145205064242	0.276759581483577	ZDHHC20	No significance
TAPBP	-0.27866656400882	4.20268069166092	-4.52758381704785	2.89006319482575e-05	10.8238734925322	2.22651065389109	0.27866656400882	TAPBP	No significance
RAD51AP1	0.418998054312125	8.53859652727096	4.52709012322093	2.89509141642152e-05	10.822715833979	2.22486611434565	0.418998054312125	RAD51AP1	No significance
ANKLE2	0.381739000931051	6.19055759210641	4.52646381461762	2.90148257040834e-05	10.8208834190689	2.22277994555123	0.381739000931051	ANKLE2	No significance
MPP1	-0.368029481067904	6.652071914777	-4.52615344240018	2.90465484862667e-05	10.8206546222722	2.22174617887964	0.368029481067904	MPP1	No significance
ACYP2	-0.579955956715566	6.55496547646851	-4.52489509706835	2.91755090112258e-05	10.8166046781183	2.2175553135184	0.579955956715566	ACYP2	No significance
ZNF680	0.447714680853949	7.82413776968902	4.52482609120175	2.91825971307262e-05	10.8166046781183	2.21732550847239	0.447714680853949	ZNF680	No significance
U2SURP	0.233176916559267	7.91903136588616	4.52326843036732	2.93430433881572e-05	10.8100383666758	2.21213859182077	0.233176916559267	U2SURP	No significance
LTN1	0.464772499831846	6.25847093929751	4.52046670025796	2.96337999144734e-05	10.7971559111154	2.20281114144957	0.464772499831846	LTN1	No significance
MVB12B	0.554207966531479	5.39716983477924	4.5186999822832	2.98185861438987e-05	10.7895291093149	2.19693084463507	0.554207966531479	MVB12B	No significance
TNPO1	0.292790175195975	8.93584545847595	4.51755310050598	2.99391421165248e-05	10.7850482521276	2.1931141811527	0.292790175195975	TNPO1	No significance
NAP1L1P3	0.375997403065224	11.6284985244644	4.51549778321139	3.01563782101936e-05	10.7759568920733	2.18627552759132	0.375997403065224	NAP1L1P3	No significance
MT3	-0.738289943035502	6.92643258474292	-4.51332226433047	3.03879913356017e-05	10.7665669650047	2.17903854741495	0.738289943035502	MT3	High-ICI up
KCNH2	0.59496492620471	6.10435658042768	4.51312004320673	3.04096082759029e-05	10.7665669650047	2.17836593269055	0.59496492620471	KCNH2	Low-ICI up
EIF3A	0.393629682478808	7.9050844667075	4.50793988055214	3.0968488453995e-05	10.741628439978	2.16114092968749	0.393629682478808	EIF3A	No significance
LRP6	0.274865455027598	5.7817201886628	4.5059981541423	3.1180545313715e-05	10.7331172246451	2.15468677004269	0.274865455027598	LRP6	No significance
PIGP	-0.480856985328863	8.53215573961987	-4.50537901038834	3.12484591220725e-05	10.7320096510241	2.15262906076646	0.480856985328863	PIGP	No significance
CTNND2	1.05741138183864	4.68107645059424	4.50525415941696	3.12621714520324e-05	10.7320096510241	2.15221413801168	1.05741138183864	CTNND2	Low-ICI up
CD93	-0.736977267700838	4.65703318518122	-4.50498013105686	3.12922884185749e-05	10.7319507602199	2.15130346677543	0.736977267700838	CD93	High-ICI up
TCERG1	0.466196181160388	6.16456030846523	4.50330885001112	3.14765823607046e-05	10.7248080824857	2.14574991766629	0.466196181160388	TCERG1	No significance
RPRD1A	0.392939233844766	6.74771485377941	4.50238702863269	3.15786843722249e-05	10.7214637582205	2.14268719330573	0.392939233844766	RPRD1A	No significance
PLAA	0.309936454632414	5.15145995815043	4.5014226146667	3.16858491562269e-05	10.7190982620775	2.13948327849803	0.309936454632414	PLAA	No significance
F13A1	-0.864108892311527	4.41393901684679	-4.50139698233376	3.16887022226218e-05	10.7190982620775	2.13939812888573	0.864108892311527	F13A1	High-ICI up
MIB1	0.317136805875755	8.71612231412109	4.50101976028383	3.17307187389106e-05	10.718510819499	2.13814503884656	0.317136805875755	MIB1	No significance
FMNL2	0.630707497683582	7.19956956456807	4.49492063605604	3.24176401929041e-05	10.6889349113096	2.11789142742592	0.630707497683582	FMNL2	Low-ICI up
ZNF256	0.445194827122458	4.64448929181572	4.49305545010433	3.26305846907442e-05	10.6808109025812	2.11170026656017	0.445194827122458	ZNF256	No significance
NUP205	0.276822442667034	7.81360237673945	4.48995765847488	3.29872659129411e-05	10.6664470780967	2.10142042070432	0.276822442667034	NUP205	No significance
ZNF708	0.486481533717374	7.45840961862189	4.48923119021492	3.30714596389574e-05	10.6642257805388	2.09901017174582	0.486481533717374	ZNF708	No significance
PRPF38B	0.363040330379465	6.62942371337745	4.48899783124512	3.30985490403293e-05	10.6642257805388	2.09823598208321	0.363040330379465	PRPF38B	No significance
DDX59	0.502105941150067	5.36265719713545	4.48726534740899	3.33003404545054e-05	10.6567737560654	2.09248891615236	0.502105941150067	DDX59	No significance
EPB41L3	-1.36001851279432	6.57085570099661	-4.48679577592154	3.33552398579049e-05	10.6557129948609	2.09093141890889	1.36001851279432	EPB41L3	High-ICI up
FGFBP2	-0.468272187931263	3.10719224706351	-4.48638201004422	3.34036878263348e-05	10.6549335516605	2.08955908560368	0.468272187931263	FGFBP2	No significance
MLLT10	0.307256572265241	6.02407221868584	4.48370800606955	3.37184436150785e-05	10.6427163256719	2.08069171635821	0.307256572265241	MLLT10	No significance
KPNA2	0.341005951536564	10.8949334748992	4.48289972264606	3.38141531959743e-05	10.6399391836847	2.07801183885595	0.341005951536564	KPNA2	No significance
MARC1	0.355992169092208	6.46408752511049	4.48103343488874	3.40361533239898e-05	10.6318093571412	2.0718250223162	0.355992169092208	MARC1	No significance
TACC2	0.684454668290905	5.96819596615055	4.47935597933562	3.42369014720504e-05	10.6246349687856	2.06626525539872	0.684454668290905	TACC2	Low-ICI up
SSTR2	1.20342849716998	4.9772906665166	4.47903919344972	3.42749417232069e-05	10.6243414627984	2.06521541179806	1.20342849716998	SSTR2	Low-ICI up
HASPIN	0.686128262373624	4.69329933946731	4.47847522813987	3.43427655833446e-05	10.6227968344273	2.06334649270257	0.686128262373624	HASPIN	Low-ICI up
CD38	-0.445812486905615	4.20013839246873	-4.4781669677882	3.43798929293691e-05	10.6227134959824	2.06232499991552	0.445812486905615	CD38	No significance
SPTBN5	-0.888938820042982	5.81564647858348	-4.47794237165339	3.4406968227306e-05	10.6227134959824	2.06158076952365	0.888938820042982	SPTBN5	High-ICI up
TBXAS1	-0.258921455472862	3.34680716076661	-4.47619337637261	3.46185226691658e-05	10.6151739474016	2.05578585011452	0.258921455472862	TBXAS1	No significance
TROAP	0.557032342915994	6.57129790569447	4.47576276397139	3.46708024561169e-05	10.6142995381656	2.05435927688198	0.557032342915994	TROAP	No significance
SRRT	0.339237332061639	7.95066885934305	4.47532282913371	3.47242934118889e-05	10.6138050259738	2.05290188809882	0.339237332061639	SRRT	No significance
YWHAG	0.279839738878064	10.7210582195686	4.47515030114271	3.4745292725791e-05	10.6138050259738	2.05233036705069	0.279839738878064	YWHAG	No significance
STRN	0.343587213799393	5.6586041628696	4.47340684949496	3.49581923390934e-05	10.6062911154958	2.04655555983096	0.343587213799393	STRN	No significance
TAPBPL	-0.340204272539617	3.53191088884322	-4.47266173523411	3.50495678735152e-05	10.6038230156167	2.0440878625964	0.340204272539617	TAPBPL	No significance
FGF1	-0.403147210673478	3.1281633780526	-4.4716648328125	3.51721845312406e-05	10.6000815345827	2.04078659588349	0.403147210673478	FGF1	No significance
CD37	-0.346306011743482	2.97058838795328	-4.47004764359921	3.53719834169541e-05	10.5932049998787	2.035431994113	0.346306011743482	CD37	No significance
NFS1	-0.355477296326529	4.50270959970422	-4.46924428955258	3.54716455913879e-05	10.5904403340844	2.03277239468896	0.355477296326529	NFS1	No significance
MYL5	-0.566546781834322	4.72090769645815	-4.46844564306847	3.55709945984558e-05	10.5876985979923	2.03012861040425	0.566546781834322	MYL5	No significance
SEC62	-0.348913499008586	7.73695353865539	-4.46769906546076	3.56641112493441e-05	10.5852190487117	2.02765739897465	0.348913499008586	SEC62	No significance
SNAP23	-0.359081019519519	3.42443198306139	-4.46688342250869	3.57661131891532e-05	10.5831945338986	2.02495780702023	0.359081019519519	SNAP23	No significance
DENND4B	0.490908836722186	7.04570202383602	4.46678740128306	3.57781399860209e-05	10.5831945338986	2.02464001445135	0.490908836722186	DENND4B	No significance
EPC2	0.525657839191067	7.41459705788353	4.46575437492393	3.59077771911465e-05	10.5792652689567	2.02122131278062	0.525657839191067	EPC2	No significance
FAM149A	-0.757850241740636	5.1754268885357	-4.46505567652706	3.59957177002595e-05	10.5770238792671	2.01890925547974	0.757850241740636	FAM149A	High-ICI up
CHTOP	0.391408407020306	8.74797278614769	4.46446572723137	3.60701338367213e-05	10.576248975826	2.01695719601243	0.391408407020306	CHTOP	No significance
FCN1	-0.17510786687722	2.7948409103479	-4.46439304575159	3.60793122213575e-05	10.576248975826	2.01671671187476	0.17510786687722	FCN1	No significance
RNF182	1.31278494780943	5.62229978840466	4.46410168546104	3.61161286904511e-05	10.5760616627001	2.01575269548168	1.31278494780943	RNF182	Low-ICI up
CDK4	0.345481658792766	8.12086065879129	4.46345145571095	3.61984240035672e-05	10.5740609993015	2.01360140725181	0.345481658792766	CDK4	No significance
CCDC6	0.4586495947224	6.64906892143001	4.46273617077764	3.62891636881731e-05	10.5717309031389	2.01123505985309	0.4586495947224	CCDC6	No significance
CRMP1	0.323348100371126	9.66121228821771	4.46099546241504	3.65109123041405e-05	10.5643669470664	2.00547711844055	0.323348100371126	CRMP1	No significance
MARCHF6	0.353698584014667	8.30778075689278	4.46077058946071	3.65396548270887e-05	10.5643669470664	2.00473336010223	0.353698584014667	MARCHF6	No significance
OTUD3	0.446858382019034	6.14681895875807	4.45852661967381	3.68276803197742e-05	10.5543178425354	1.99731252048832	0.446858382019034	OTUD3	No significance
NINJ2	-0.275742141715115	3.21352180350647	-4.45368296765045	3.7456938923495e-05	10.5311526538563	1.98130070566737	0.275742141715115	NINJ2	No significance
LTB	-0.57872209508921	4.71364827415171	-4.45334988829686	3.75005929281024e-05	10.5307484077468	1.98019994692812	0.57872209508921	LTB	No significance
STAT6	-0.219054946412459	3.92464708907661	-4.4526784274051	3.75887463659786e-05	10.5286360426583	1.97798102909754	0.219054946412459	STAT6	No significance
REV1	0.285399462703434	5.24342981007952	4.45177803683868	3.77072715481611e-05	10.5253679834415	1.97500584412243	0.285399462703434	REV1	No significance
CAMK2G	-0.389261646396387	6.54398192748659	-4.44535257766724	3.85637217785734e-05	10.494239232626	1.95378257169049	0.389261646396387	CAMK2G	No significance
PARD6A	-0.346848002437331	5.79021320433839	-4.44224156719527	3.8985158413841e-05	10.4798301855675	1.94351230891194	0.346848002437331	PARD6A	No significance
ALDH1A1	-0.575170628765947	2.69396530153336	-4.43711614331848	3.9689268425896e-05	10.4559334548561	1.9265996333508	0.575170628765947	ALDH1A1	No significance
DHX57	0.303570010596656	5.95527670161355	4.43675610738381	3.9739190971381e-05	10.4559334548561	1.92541196117455	0.303570010596656	DHX57	No significance
SNX30	0.38244684554169	7.46059195512764	4.43674270934794	3.97410499197859e-05	10.4559334548561	1.92536776518241	0.38244684554169	SNX30	No significance
BRD1	0.279302878387294	6.86408161735416	4.4364495416057	3.9781747486491e-05	10.4557239813458	1.92440071155166	0.279302878387294	BRD1	No significance
GET1	-0.375894928027723	9.73602400644326	-4.43374596432946	4.0158973751631e-05	10.4433743070905	1.91548407550446	0.375894928027723	GET1	No significance
ANP32E	0.576321664647677	8.80839176522236	4.43209698940323	4.03907583684996e-05	10.4363364424873	1.91004692378743	0.576321664647677	ANP32E	No significance
PPM1H	-0.584989471895327	4.8171822036627	-4.43017811468296	4.06621189152344e-05	10.427940139186	1.9037210872063	0.584989471895327	PPM1H	High-ICI up
EXOSC2	0.324157408040984	6.64417303824665	4.42679375569079	4.11450501647499e-05	10.4121694065843	1.8925673683745	0.324157408040984	EXOSC2	No significance
CAMKK2	0.248769815225264	4.50147846820007	4.42620585746044	4.12295069692545e-05	10.4104727277237	1.89063028027056	0.248769815225264	CAMKK2	No significance
TIPRL	0.541793734861666	7.06928426926728	4.42071517200329	4.20264752865396e-05	10.3841120188764	1.87254494554369	0.541793734861666	TIPRL	No significance
MASTL	0.579458305882083	6.12388309093711	4.41957755850403	4.21934622035577e-05	10.3796504555874	1.86879923740033	0.579458305882083	MASTL	No significance
RABAC1	-0.448372780814571	7.6319038039401	-4.41887040368711	4.22975883118798e-05	10.3773528689281	1.86647109848276	0.448372780814571	RABAC1	No significance
GORAB	0.590999726383681	6.03624075124986	4.41658092805061	4.2636422366704e-05	10.3670991406529	1.85893480913243	0.590999726383681	GORAB	Low-ICI up
SSBP3	0.844340895499521	7.18548137305691	4.41607978914896	4.27109403604773e-05	10.3658360209491	1.85728546314993	0.844340895499521	SSBP3	Low-ICI up
ANXA4	-1.04737105759396	4.84737879720339	-4.41572825200977	4.27632885252187e-05	10.3653239445395	1.85612854107257	1.04737105759396	ANXA4	High-ICI up
YIPF6	0.241628690675621	6.34231429830634	4.41469008792136	4.29182481827944e-05	10.3613595283317	1.85271216983512	0.241628690675621	YIPF6	No significance
ATP6V0C	-0.322876502642261	9.23925478328304	-4.41388013495606	4.3039523280992e-05	10.3587058419203	1.85004706784872	0.322876502642261	ATP6V0C	No significance
ACSL5	-0.283961388750074	3.45441320131633	-4.41366376224884	4.30719773371141e-05	10.3587058419203	1.84933514734678	0.283961388750074	ACSL5	No significance
HNRNPLL	0.253288688415525	7.33890642073955	4.41255251193661	4.32390305934906e-05	10.3543719302509	1.84567912746183	0.253288688415525	HNRNPLL	No significance
WASHC3	-0.473491032621938	8.45233888738828	-4.41183064417816	4.33478856148479e-05	10.3535551009814	1.84330442289265	0.473491032621938	WASHC3	No significance
LATS2	-0.383100375413659	3.61594537277901	-4.4116794805781	4.33707142449012e-05	10.3535551009814	1.8428071693708	0.383100375413659	LATS2	No significance
TLE3	0.388874228597476	6.22988933615416	4.41164456471266	4.33759888778404e-05	10.3535551009814	1.84269231463384	0.388874228597476	TLE3	No significance
NOD2	-0.269531892036463	3.18926834792404	-4.41080414176894	4.35031373164034e-05	10.350578690653	1.83992790349041	0.269531892036463	NOD2	No significance
HUWE1	0.21210620887611	5.25605196090476	4.40860317855183	4.38378425865138e-05	10.3407666512642	1.83268949246471	0.21210620887611	HUWE1	No significance
BCL7A	0.520096169218951	5.92192794750607	4.40700080171397	4.40830927777006e-05	10.3339622463215	1.82742080858418	0.520096169218951	BCL7A	No significance
C2	-0.197802640707121	3.12776846208166	-4.40573258676883	4.42781431555968e-05	10.3294894073934	1.82325153772795	0.197802640707121	C2	No significance
FAM193A	0.250491579372027	7.20013123686352	4.40561533561779	4.42962185879995e-05	10.3294894073934	1.82286610335927	0.250491579372027	FAM193A	No significance
UBAP1L	-0.457726401803145	4.49007397072146	-4.40216221112501	4.48317798452323e-05	10.3133922054327	1.81151709104973	0.457726401803145	UBAP1L	No significance
PGM3	-0.694192499576141	6.79093087818327	-4.40002896034565	4.51657750717652e-05	10.3039239766374	1.80450817764122	0.694192499576141	PGM3	High-ICI up
SH3BGRL3	-0.480803237663281	7.04101008123599	-4.3997241780187	4.52136907267671e-05	10.3036331522502	1.80350693651024	0.480803237663281	SH3BGRL3	No significance
IL2RG	-0.430945542675891	4.06226728190716	-4.39813375991072	4.54645273090722e-05	10.2968893200968	1.79828281065333	0.430945542675891	IL2RG	No significance
POGZ	0.570302329394773	8.98192786615887	4.39684225982092	4.5669213902584e-05	10.2916454889102	1.79404124805582	0.570302329394773	POGZ	No significance
ZNF93	0.422224753261469	6.87907784409151	4.39440257348013	4.60583202180303e-05	10.2815422162039	1.78603049073347	0.422224753261469	ZNF93	No significance
DYNLRB1	-0.261486473724876	9.4576696291915	-4.39420621772235	4.60897767678805e-05	10.2815422162039	1.78538584921539	0.261486473724876	DYNLRB1	No significance
USP19	0.212738402833202	5.52005945209894	4.39409011133779	4.61083870437222e-05	10.2815422162039	1.78500467542457	0.212738402833202	USP19	No significance
SLC38A2	0.31594856746033	9.97949193583593	4.39264409059057	4.63407772294466e-05	10.2755217193909	1.78025785357441	0.31594856746033	SLC38A2	No significance
PDE10A	0.417671368456674	3.47944726310772	4.3921238867872	4.64246573205638e-05	10.2741441935828	1.77855038222273	0.417671368456674	PDE10A	No significance
CCAR1	0.387761607271921	8.15429496241854	4.38952485472092	4.68459523304823e-05	10.2629542385313	1.77002105994007	0.387761607271921	CCAR1	No significance
POLA1	0.433759419337826	7.1726361543526	4.3894018664736	4.68659801309403e-05	10.2629542385313	1.76961750817945	0.433759419337826	POLA1	No significance
TPX2	0.553802351020389	8.49296154728102	4.38821601878568	4.70595147263031e-05	10.2582371979982	1.76572676840753	0.553802351020389	TPX2	No significance
RBM8A	0.381120413892843	8.865220279192	4.38717202122327	4.72305415022567e-05	10.2542308688659	1.76230187073754	0.381120413892843	RBM8A	No significance
STRBP	0.312790133126705	6.62395141821011	4.38474770173939	4.76300242966698e-05	10.2433059206363	1.75435031515856	0.312790133126705	STRBP	No significance
ZNF669	0.594243543703445	6.43651094522697	4.38443096478081	4.76824585325879e-05	10.2429438002358	1.75331160811957	0.594243543703445	ZNF669	Low-ICI up
MDM4	0.570833904752646	6.03541072209282	4.38353887342996	4.78304414572762e-05	10.2396974962894	1.75038628603179	0.570833904752646	MDM4	No significance
B9D1	-0.385543883032798	5.09060320822048	-4.38319103930994	4.78882621096464e-05	10.2391776641279	1.74924575845375	0.385543883032798	B9D1	No significance
CA11	-0.684091240595674	4.64877796174685	-4.38160185637292	4.81532979234029e-05	10.2324372408734	1.74403549794571	0.684091240595674	CA11	High-ICI up
RETSAT	-0.365873057851925	4.08055315427086	-4.38133878358025	4.81973091264577e-05	10.2323403179068	1.74317308454298	0.365873057851925	RETSAT	No significance
NAA15	0.495571318532208	6.30867996949049	4.38076838023462	4.82928699863857e-05	10.2307027549108	1.74130325969941	0.495571318532208	NAA15	No significance
PA2G4	0.416481372800083	7.28435032345015	4.38033784423201	4.83651204618367e-05	10.2297649736807	1.73989201127512	0.416481372800083	PA2G4	No significance
DNMT1	0.294925401521509	9.62667916226264	4.37966931123543	4.84775186347409e-05	10.2278216057435	1.73770077337463	0.294925401521509	DNMT1	No significance
ABCA7	-0.632453629333867	6.19550523310104	-4.37946379661147	4.85121220764164e-05	10.2278216057435	1.73702719569371	0.632453629333867	ABCA7	High-ICI up
DNAAF1	-0.321328834456999	5.12140341620289	-4.37756631848996	4.88327448457498e-05	10.2195339470014	1.73080892771191	0.321328834456999	DNAAF1	No significance
EIF4ENIF1	0.182518276382884	6.04931955442596	4.37695292407021	4.89368316255521e-05	10.2176770226866	1.72879904830791	0.182518276382884	EIF4ENIF1	No significance
PROSER1	0.371417228364032	6.6754665421898	4.37378556421128	4.94777395650182e-05	10.2030320089816	1.71842296591546	0.371417228364032	PROSER1	No significance
RAC3	0.470788290981328	4.59148882460032	4.37253809677656	4.96923670073727e-05	10.198514571916	1.71433737255188	0.470788290981328	RAC3	No significance
CALHM2	-0.242305279718011	3.77224988410736	-4.37236870294329	4.972158096041e-05	10.198514571916	1.7137826342422	0.242305279718011	CALHM2	No significance
C12orf45	0.405948313223289	6.22094576797488	4.37197323120125	4.9789849657451e-05	10.198514571916	1.71248756819275	0.405948313223289	C12orf45	No significance
TP53TG1	-0.349121214047886	4.86623469292924	-4.37191515310706	4.97998831101414e-05	10.198514571916	1.71229738265271	0.349121214047886	TP53TG1	No significance
MAP7D1	0.494312174583656	6.51309274504712	4.37159678238921	4.98549190868727e-05	10.198129861971	1.71125485195042	0.494312174583656	MAP7D1	No significance
IRF1-AS1	-0.398693367685404	4.48263634256548	-4.37048926217938	5.00468340693775e-05	10.1937946951199	1.70762848472541	0.398693367685404	IRF1-AS1	No significance
PHACTR4	0.516690994609895	6.59399010774843	4.36762127106045	5.0547150929646e-05	10.1806504969555	1.69823993433033	0.516690994609895	PHACTR4	No significance
ARHGEF3	-0.724197422379087	3.81919404868883	-4.36693189808328	5.06681333482389e-05	10.1784073573003	1.69598369074862	0.724197422379087	ARHGEF3	High-ICI up
ALG9	0.390785181543764	7.18451355635601	4.36653902678282	5.07372065836776e-05	10.178092975578	1.69469794548476	0.390785181543764	ALG9	No significance
PARL	-0.345147799197406	8.08950067342723	-4.36638760876793	5.07638527718123e-05	10.178092975578	1.69420241709082	0.345147799197406	PARL	No significance
ARHGAP20	0.494308726105647	4.12384918376544	4.36577210490762	5.08723076946186e-05	10.1762167508063	1.692188217214	0.494308726105647	ARHGAP20	No significance
PAXIP1	0.332536441309057	7.91612935497065	4.36250238654552	5.1452232760824e-05	10.1610653519606	1.68149065732419	0.332536441309057	PAXIP1	No significance
AGPAT3	-0.474470244453356	6.3356595663526	-4.36199362686898	5.15430429278365e-05	10.1597220693749	1.67982650816218	0.474470244453356	AGPAT3	No significance
CSF2RA	-0.245979701198744	3.13515251859529	-4.361598696835	5.16136425700927e-05	10.1589470767488	1.67853476242465	0.245979701198744	CSF2RA	No significance
FCGR2B	-0.876122210373828	3.65049044754806	-4.36045788101098	5.18181083329958e-05	10.154441927407	1.67480368870075	0.876122210373828	FCGR2B	High-ICI up
FAM20A	-0.19546651252824	2.91434168367312	-4.36005293753705	5.18908744083708e-05	10.1536608345488	1.67347942690176	0.19546651252824	FAM20A	No significance
NEU1	-0.637659407799448	6.21432118590523	-4.35982268304255	5.19322940983362e-05	10.1536608345488	1.67272646744119	0.637659407799448	NEU1	High-ICI up
MRPL57	-0.186137149427163	8.72522707960171	-4.35818492172451	5.22278331655816e-05	10.1466697107397	1.66737137334697	0.186137149427163	MRPL57	No significance
GNGT2	-1.09483843649129	8.96729457318579	-4.35783030147444	5.22920402677337e-05	10.1460919789445	1.66621198242153	1.09483843649129	GNGT2	High-ICI up
PDLIM3	-0.444156058741342	4.03682004313562	-4.3573901681229	5.23718368841943e-05	10.1459726159694	1.66477308233867	0.444156058741342	PDLIM3	No significance
ZBTB47	-0.177368615822337	4.93588455688009	-4.35732892178089	5.23829502755781e-05	10.1459726159694	1.66457285937266	0.177368615822337	ZBTB47	No significance
HK1	-0.306863787500804	8.5174100927676	-4.3570291814471	5.24373723857862e-05	10.1456663553892	1.66359298628049	0.306863787500804	HK1	No significance
EIF2B1	0.250680170077613	7.98582001737829	4.35662126138849	5.25115242773672e-05	10.1448185096302	1.662259520472	0.250680170077613	EIF2B1	No significance
PARP2	0.318073428437573	8.2417266904872	4.35628758371468	5.2572256062492e-05	10.1443407879435	1.6611687954117	0.318073428437573	PARP2	No significance
RP9	0.41258087803187	6.53960964036548	4.35564067586664	5.26901924055336e-05	10.1422968585707	1.65905430434379	0.41258087803187	RP9	No significance
OSTF1	-0.744922075943188	5.64247805621034	-4.35512153186267	5.27850221871672e-05	10.1408905775119	1.65735753859626	0.744922075943188	OSTF1	High-ICI up
FAM168B	0.175574752131443	7.30921279128206	4.35134852381613	5.34792179089342e-05	10.1241415678962	1.64502894602201	0.175574752131443	FAM168B	No significance
MPZL1	0.317842685119006	5.2414184766483	4.35113117690224	5.35194764743732e-05	10.1241415678962	1.64431891309336	0.317842685119006	MPZL1	No significance
GUCA1B	-1.31598002702059	7.27088818912015	-4.35105681134477	5.35332577558544e-05	10.1241415678962	1.64407597843459	1.31598002702059	GUCA1B	High-ICI up
GNAI3	0.300821228287842	7.94638299004887	4.34978903829041	5.37687297923623e-05	10.1189936204023	1.63993478770003	0.300821228287842	GNAI3	No significance
PPP1R15B	0.637634474046222	8.35822684797083	4.34927448221955	5.38645884223249e-05	10.1176069025099	1.63825416062418	0.637634474046222	PPP1R15B	Low-ICI up
MAPK6	0.320594127927587	10.1845839136168	4.34876847972407	5.39590153868804e-05	10.1162620621682	1.6366015692117	0.320594127927587	MAPK6	No significance
VIM	-1.24367057128989	9.85020934483579	-4.34776791796625	5.4146207225171e-05	10.112446885021	1.63333404655569	1.24367057128989	VIM	High-ICI up
NR2F1-AS1	-0.361496230128435	3.33318282096893	-4.34719027140286	5.42545641680326e-05	10.1107427793063	1.63144780657002	0.361496230128435	NR2F1-AS1	No significance
NFATC2	-0.20919448960985	3.28939795779449	-4.34668090570613	5.43502874091706e-05	10.1093787785565	1.6297846355193	0.20919448960985	NFATC2	No significance
LOC112268222	0.39695603729912	6.99330177686727	4.34551740508124	5.45695553237914e-05	10.1047483465967	1.62598596647007	0.39695603729912	LOC112268222	No significance
RHBDF2	-0.334664466060297	3.77342369068475	-4.34521482669659	5.46267184128298e-05	10.1044151052104	1.62499817430622	0.334664466060297	RHBDF2	No significance
ZNF738	0.516162562650652	5.20293539817136	4.34415826615962	5.48267800636643e-05	10.1003173861921	1.62154921876693	0.516162562650652	ZNF738	No significance
FAXDC2	-0.181939456810109	4.27023589364639	-4.34371324448973	5.49112584730762e-05	10.099271469818	1.62009665141965	0.181939456810109	FAXDC2	No significance
NPTN	-0.39128469261445	9.58103046045211	-4.34189125358022	5.52584465576461e-05	10.0913527953732	1.61415039300213	0.39128469261445	NPTN	No significance
TSN	0.292166827821085	6.88188132538076	4.34071267301046	5.54841642456377e-05	10.0869306247045	1.61030464667827	0.292166827821085	TSN	No significance
AP1B1	-0.330739729840973	6.38025595172316	-4.34053491340235	5.55182857429387e-05	10.0869306247045	1.60972465739676	0.330739729840973	AP1B1	No significance
RHOBTB3	0.328420224023455	8.2970314950667	4.33741506258799	5.61204774612133e-05	10.0725378577757	1.59954725773296	0.328420224023455	RHOBTB3	No significance
PNMA8A	-0.375484947732172	9.21181139749257	-4.3369284396948	5.62149749552601e-05	10.0712811873627	1.59796015978746	0.375484947732172	PNMA8A	No significance
TRIM21	-0.254229830533468	3.64719358319488	-4.33641628758191	5.63145968072315e-05	10.0702589946128	1.59628989734057	0.254229830533468	TRIM21	No significance
GAS2L3	0.607245081986036	6.93506456411114	4.3362546794206	5.63460677591697e-05	10.0702589946128	1.59576287154983	0.607245081986036	GAS2L3	Low-ICI up
URB2	0.401684809556457	6.58247291984595	4.33474661489178	5.66405666241777e-05	10.0639059301319	1.59084535374434	0.401684809556457	URB2	No significance
LACC1	-0.178254301605997	2.63085457592917	-4.33336964796024	5.69107689803538e-05	10.0582067118636	1.58635608155888	0.178254301605997	LACC1	No significance
RAP2A	0.391203821520919	8.21549244977947	4.33174485208367	5.72312123066586e-05	10.0517836335206	1.58105975685171	0.391203821520919	RAP2A	No significance
HFM1	0.483727867408045	3.99681566361278	4.33161380730169	5.72571332326484e-05	10.0517836335206	1.58063263609739	0.483727867408045	HFM1	No significance
RAB4A	0.406635158371921	7.7249657396263	4.33058473163742	5.74610829906635e-05	10.0478178213677	1.57727874775292	0.406635158371921	RAB4A	No significance
ISG20L2	0.394513624969761	7.03128795891206	4.33005379133608	5.75665842088325e-05	10.0463343898354	1.5755485047553	0.394513624969761	ISG20L2	No significance
RPL31	0.391008198951655	7.01490333771515	4.32922995883727	5.77306572688161e-05	10.0433904078029	1.57286399073504	0.391008198951655	RPL31	No significance
OCEL1	-0.438249973956589	6.45189248581081	-4.32892151212799	5.77922036905055e-05	10.0430142985231	1.57185896327728	0.438249973956589	OCEL1	No significance
SNX27	0.405972019787062	6.76121236351121	4.32801703499342	5.79730474305049e-05	10.0396670455739	1.56891207051312	0.405972019787062	SNX27	No significance
GABPB2	0.756891305369429	6.40120864451578	4.32628227584957	5.83214383253707e-05	10.0335691447804	1.56326090100098	0.756891305369429	GABPB2	Low-ICI up
RHOH	-0.305935629740152	3.83729269229268	-4.3262639309668	5.83251333556824e-05	10.0335691447804	1.56320114670014	0.305935629740152	RHOH	No significance
PLBD1	-0.668678564598007	3.89564022140408	-4.32589573969199	5.83993425841043e-05	10.0335691447804	1.56200187437264	0.668678564598007	PLBD1	High-ICI up
IER3	-1.19082098599256	5.85580042292397	-4.32586371629508	5.84058012538232e-05	10.0335691447804	1.56189757025382	1.19082098599256	IER3	High-ICI up
CD82	-0.281883763780312	4.76450521537823	-4.32538399845799	5.850263662714e-05	10.0323347155558	1.5603351178149	0.281883763780312	CD82	No significance
FBXO45	0.403663584303728	7.43473951529016	4.32091602025256	5.94120542617693e-05	10.0112353070203	1.54578706022703	0.403663584303728	FBXO45	No significance
MIR4697HG	0.626900051886521	3.81656579075234	4.3195736026959	5.96879614866218e-05	10.0057392278136	1.54141755476822	0.626900051886521	MIR4697HG	Low-ICI up
LRRC23	-0.471088920760582	4.90168883127781	-4.31934900795446	5.97342437227091e-05	10.0057392278136	1.54068657739251	0.471088920760582	LRRC23	No significance
PLXDC2	-0.509919772347375	3.43847113953506	-4.31893347214457	5.98199650223816e-05	10.0048222326662	1.53933420488084	0.509919772347375	PLXDC2	No significance
ZNF280B	0.353684656469101	5.55981494453573	4.3185242804663	5.99044942335636e-05	10.0039359902041	1.53800254460893	0.353684656469101	ZNF280B	No significance
POU2F1	0.235245686179563	6.29366131658841	4.31736855491038	6.01438659741597e-05	9.99936785652938	1.53424173738549	0.235245686179563	POU2F1	No significance
KCNMB4	0.37752526231992	4.8051805327909	4.31714478344071	6.0190320241778e-05	9.99936785652938	1.53351362983179	0.37752526231992	KCNMB4	No significance
GYG2	0.489099955051641	4.58521648453078	4.31551745794114	6.05291968480544e-05	9.99311437799399	1.52821922013486	0.489099955051641	GYG2	No significance
SNX8	-0.495153572542616	5.32704715960379	-4.31542719641339	6.05480471310428e-05	9.99311437799399	1.52792558940011	0.495153572542616	SNX8	No significance
TXK	-0.162540815738798	2.63437940039638	-4.31483950767747	6.06709198327733e-05	9.99133598369679	1.52601384990687	0.162540815738798	TXK	No significance
SPTLC3	-0.166344412584081	2.83653320005109	-4.31367961775561	6.09141375326137e-05	9.98691793872544	1.52224114333484	0.166344412584081	SPTLC3	No significance
ZFPM2	1.86612447766964	5.88777420881637	4.31349148761133	6.09536756697194e-05	9.98691793872544	1.52162927236745	1.86612447766964	ZFPM2	Low-ICI up
MYH10	0.404276620819539	9.60709410359577	4.31210709979303	6.1245390608791e-05	9.98180624324379	1.5171271362939	0.404276620819539	MYH10	No significance
PPP2R2A	0.309518441870527	6.81439913498507	4.31200458784178	6.12670454713089e-05	9.98180624324379	1.51679378899867	0.309518441870527	PPP2R2A	No significance
LOC100419583	-0.436877231480993	6.18070517452669	-4.30855192811813	6.20007477560139e-05	9.96577373327901	1.50556884228681	0.436877231480993	LOC100419583	No significance
ZNF107	0.209304459291559	4.31773008118335	4.30700517606488	6.23321962625655e-05	9.95922272310055	1.50054169269761	0.209304459291559	ZNF107	No significance
PFDN2	0.491999002019211	8.71523500589497	4.30674968894698	6.23871089418268e-05	9.95909233408723	1.49971141490925	0.491999002019211	PFDN2	No significance
TSNAX	0.384194473902715	8.37803452109514	4.30606872016883	6.25337011427579e-05	9.95684550171934	1.49749853758177	0.384194473902715	TSNAX	No significance
KAT6B	0.3144536168737	6.18712342085104	4.30534652992231	6.26895322138269e-05	9.95439306588099	1.49515190349544	0.3144536168737	KAT6B	No significance
NQO1	-0.376019945524648	4.30440895218865	-4.30504589509949	6.27545128863122e-05	9.95403574227188	1.49417510156306	0.376019945524648	NQO1	No significance
MARCHF11	0.982338942772155	6.04321657357421	4.30366927068996	6.30528987982424e-05	9.94832868325846	1.48970271670321	0.982338942772155	MARCHF11	Low-ICI up
UBE4B	0.286196654486361	6.04479015202835	4.30313412268359	6.31692642646457e-05	9.9475184853469	1.48796432362633	0.286196654486361	UBE4B	No significance
SRSF12	0.441663689225702	5.98769759483453	4.30304956461967	6.31876700757272e-05	9.9475184853469	1.48768965249995	0.441663689225702	SRSF12	No significance
SPCS1	-0.324584971057929	10.2612489299806	-4.30269951068479	6.32639219188963e-05	9.94691230854901	1.48655259702755	0.324584971057929	SPCS1	No significance
CCR5	-0.404606161809569	4.54348522929394	-4.30175781621554	6.3469493472765e-05	9.94373773313622	1.48349399376927	0.404606161809569	CCR5	No significance
KLF3-AS1	-0.406706100192582	3.20317455532737	-4.30160508091287	6.35028965493527e-05	9.94373773313622	1.48299794530011	0.406706100192582	KLF3-AS1	No significance
CCT3	0.401259921721778	10.3502538863358	4.30128074947755	6.35738841147361e-05	9.94325697987448	1.48194462288548	0.401259921721778	CCT3	No significance
PASK	0.372172201886589	6.35300696719166	4.30013121961889	6.38261062340708e-05	9.93867477229995	1.47821165535447	0.372172201886589	PASK	No significance
SLC16A9	1.15563308282315	5.22187515119293	4.29977457967678	6.39045548788427e-05	9.93841064639255	1.47705361216612	1.15563308282315	SLC16A9	Low-ICI up
WNK3	0.445823291018806	5.6615463509552	4.29955736565797	6.39523803906206e-05	9.93841064639255	1.47634832221849	0.445823291018806	WNK3	No significance
YLPM1	0.31579207176829	7.47229430286487	4.29939676264863	6.39877637892146e-05	9.93841064639255	1.47582685899001	0.31579207176829	YLPM1	No significance
MARCHF3	-0.472517448121677	4.87657427453218	-4.2989001447311	6.40972968118455e-05	9.93706984551872	1.47421444971458	0.472517448121677	MARCHF3	No significance
TCOF1	0.19498045917983	5.44170068692203	4.29812699229138	6.42681837952902e-05	9.93435444414874	1.4717043846821	0.19498045917983	TCOF1	No significance
PRICKLE1	0.626604995230127	4.5907169877701	4.29766123647483	6.43713412708814e-05	9.93316552550798	1.47019240532244	0.626604995230127	PRICKLE1	Low-ICI up
ZNF644	0.423158598562562	6.19816169554166	4.29519757194165	6.49196809892756e-05	9.92205217675718	1.46219603686302	0.423158598562562	ZNF644	No significance
DNASE2	-0.326614099100133	4.73746218303845	-4.29453442586932	6.50680501202974e-05	9.91988192285841	1.46004405367002	0.326614099100133	DNASE2	No significance
CREB1	0.249011558113115	6.94194984626262	4.29390348200762	6.52095197788534e-05	9.91787093220053	1.45799672948194	0.249011558113115	CREB1	No significance
SDS	-0.54571708277193	5.04295893162976	-4.2928734791866	6.54411073459816e-05	9.91387777775354	1.45465484877857	0.54571708277193	SDS	No significance
DNMT3A	0.331914655256736	6.07149914579998	4.29203110529815	6.56311009125377e-05	9.91081584491902	1.45192204461217	0.331914655256736	DNMT3A	No significance
CTSO	-0.522902716397176	4.23368689482199	-4.29140168745135	6.57734123310939e-05	9.90881062922394	1.44988028691896	0.522902716397176	CTSO	No significance
COIL	0.46414292669674	6.43172178861897	4.2910895624741	6.5844094772385e-05	9.90837989236799	1.44886784747951	0.46414292669674	COIL	No significance
MYBL2	0.538623394422166	6.75950941807845	4.2891504461662	6.62848718560877e-05	9.89987224278667	1.44257879093028	0.538623394422166	MYBL2	No significance
EDIL3	1.0745694572613	4.84024864053566	4.28801925115578	6.65433219905897e-05	9.89615102067553	1.43891071132368	1.0745694572613	EDIL3	Low-ICI up
NRGN	0.730885103749541	4.85933959769749	4.28782967928616	6.65867299903854e-05	9.89615102067553	1.43829604337107	0.730885103749541	NRGN	Low-ICI up
PPHLN1	0.146459466673462	5.02589598992429	4.28772594757311	6.66104940099829e-05	9.89615102067553	1.43795970954874	0.146459466673462	PPHLN1	No significance
DCHS1	0.420889313769902	5.65881909046846	4.28711462336585	6.67507101482187e-05	9.89423179736828	1.43597767213042	0.420889313769902	DCHS1	No significance
SYT1	-0.504088343396988	8.90322012657685	-4.28664267979267	6.68591530501135e-05	9.89300352363924	1.43444763510692	0.504088343396988	SYT1	No significance
HNRNPA3	0.228565155972456	9.37585150816326	4.28470016192518	6.73073052296507e-05	9.88447826757808	1.42815092690628	0.228565155972456	HNRNPA3	No significance
TAF5L	0.388196503993227	6.2561515856783	4.28431454065906	6.73966165980452e-05	9.88367710026701	1.42690110413369	0.388196503993227	TAF5L	No significance
FAM167A	-0.678788018043821	4.87990883199987	-4.28205156373497	6.79230514182424e-05	9.8735630427907	1.41956782818506	0.678788018043821	FAM167A	High-ICI up
R3HCC1	-0.384423593587087	8.4640673320797	-4.27922938823978	6.85851613995473e-05	9.86178190027683	1.41042525939205	0.384423593587087	R3HCC1	No significance
WIPF1	-0.427232744339272	3.36118657427448	-4.27922828547617	6.85854213378297e-05	9.86178190027683	1.4104216875491	0.427232744339272	WIPF1	No significance
CPSF3	0.395905363736915	8.68850643015862	4.278571193162	6.87404780526453e-05	9.86027807676778	1.40829345548449	0.395905363736915	CPSF3	No significance
EFNA1	-0.814929661978213	5.30248174741006	-4.27847800747339	6.87624949557054e-05	9.86027807676778	1.40799165352533	0.814929661978213	EFNA1	High-ICI up
PLP1	-1.1324503138564	4.30363635781653	-4.27632736731472	6.92725289693496e-05	9.85072341043193	1.40102728949404	1.1324503138564	PLP1	High-ICI up
GSS	-0.345339054555065	6.69638322353604	-4.27607028540543	6.93337419941862e-05	9.85055506572991	1.40019490926676	0.345339054555065	GSS	No significance
FAM98B	0.290028584866718	7.75376659771655	4.27506582768174	6.95734136627945e-05	9.84668167261232	1.39694292359883	0.290028584866718	FAM98B	No significance
BRIP1	0.581988049045523	6.74420404506355	4.27149679042518	7.04315296741823e-05	9.83010060964889	1.38539118669736	0.581988049045523	BRIP1	No significance
PAX2	-0.270131875333854	3.91380189630037	-4.27119255056656	7.0505151921103e-05	9.8296967444012	1.38440669977297	0.270131875333854	PAX2	No significance
PAPSS1	0.4409146401046	9.81674384117477	4.2694248689603	7.09343871492549e-05	9.82204280404162	1.37868739723177	0.4409146401046	PAPSS1	No significance
ELAVL2	0.954694972736935	6.23832769704506	4.26909718775097	7.10142338161921e-05	9.8215214748905	1.37762732586417	0.954694972736935	ELAVL2	Low-ICI up
KIFC3	-0.352984598520537	5.04688046318644	-4.26876629888072	7.10949505138569e-05	9.82098347372648	1.3765569204747	0.352984598520537	KIFC3	No significance
PCSK1N	-0.445573919508011	5.99221035222087	-4.26836904312216	7.11919741773582e-05	9.82011599662896	1.37527187929903	0.445573919508011	PCSK1N	No significance
LRR1	0.519178455161167	7.59250819744554	4.26672503816605	7.15948638904219e-05	9.81385548375203	1.3699545215881	0.519178455161167	LRR1	No significance
IDI2-AS1	-0.458627027554491	4.18308884325878	-4.26666110515663	7.16105762628379e-05	9.81385548375203	1.36974775868185	0.458627027554491	IDI2-AS1	No significance
CIT	0.458226615117105	7.42863999302504	4.26633752809313	7.16901508409122e-05	9.81335075668868	1.36870131723281	0.458226615117105	CIT	No significance
TBC1D10A	-0.348840228064371	6.35296361939178	-4.26584782580853	7.18107422446159e-05	9.8120226995084	1.36711770895215	0.348840228064371	TBC1D10A	No significance
KLRD1	-0.167782088626937	3.19664421655469	-4.26513004501411	7.1987854427606e-05	9.80956471053741	1.3647967073892	0.167782088626937	KLRD1	No significance
PHF2	0.275541184583091	6.9808107657957	4.26305362484006	7.25025980217373e-05	9.80038056238034	1.35808358348615	0.275541184583091	PHF2	No significance
CHORDC1	0.506793756222754	7.62453202899087	4.26068261684337	7.30947331553529e-05	9.78973999302874	1.35042013465092	0.506793756222754	CHORDC1	No significance
G2E3	0.403298645015949	7.05631418007943	4.25907684272536	7.34984184013753e-05	9.78331694945173	1.34523129916438	0.403298645015949	G2E3	No significance
PPIH	0.219287259668999	3.20938405557725	4.25894280350629	7.35322128778043e-05	9.78331694945173	1.34479821628494	0.219287259668999	PPIH	No significance
RECQL4	0.423847678182183	6.483795308742	4.25696516371446	7.40325767303815e-05	9.77462481876674	1.33840925790181	0.423847678182183	RECQL4	No significance
LHFPL2	-0.426917049972003	6.15436540210063	-4.25476919020919	7.45920480318427e-05	9.7648541079452	1.33131676879521	0.426917049972003	LHFPL2	No significance
AFDN	0.229331255971026	5.27377019276829	4.25450480204854	7.46596823178467e-05	9.76463663715786	1.33046298496599	0.229331255971026	AFDN	No significance
CCNK	0.243863650394704	6.81059090991008	4.25262807761269	7.51414865651526e-05	9.75644558668705	1.32440331117712	0.243863650394704	CCNK	No significance
CFB	-0.470140302282119	3.07172639166282	-4.25170584767551	7.53793499533324e-05	9.75297430661987	1.32142607592317	0.470140302282119	CFB	No significance
PKNOX1	0.263051675766095	5.44603189611396	4.25116908220371	7.55181293600131e-05	9.75223110280064	1.31969339141075	0.263051675766095	PKNOX1	No significance
FBL	0.500055806727669	10.7320217105087	4.25109218006138	7.5538032489422e-05	9.75223110280064	1.31944515987981	0.500055806727669	FBL	No significance
KIRREL2	0.498214352197719	5.74586784893739	4.25089603128805	7.55888209942473e-05	9.75223110280064	1.31881202418479	0.498214352197719	KIRREL2	No significance
THRA	-0.199851994748212	4.60615893345079	-4.25055827495142	7.56763532941912e-05	9.7516465611227	1.31772183863061	0.199851994748212	THRA	No significance
MT1F	-0.485929024574307	6.74703253122152	-4.25022471588973	7.57628942388102e-05	9.7510820115062	1.31664524527175	0.485929024574307	MT1F	No significance
PSMD4	0.381158392933598	9.92603771201298	4.24853567850875	7.6202584605457e-05	9.74381703606917	1.31119439734222	0.381158392933598	PSMD4	No significance
NKG7	-0.377973800820167	3.34007904461712	-4.24728199936721	7.65305403067558e-05	9.73870408017968	1.30714926836551	0.377973800820167	NKG7	No significance
FBXO21	0.253465053804879	8.35089972653637	4.24610356170125	7.68400600299756e-05	9.73396290533672	1.30334748483731	0.253465053804879	FBXO21	No significance
RNF38	0.251556102518844	7.44198576953198	4.2446675483786	7.72188726091428e-05	9.7279491356382	1.2987154790259	0.251556102518844	RNF38	No significance
CBX2	0.234243714745393	4.22828288521673	4.24425516939514	7.73279899875814e-05	9.72699217963245	1.29738546098849	0.234243714745393	CBX2	No significance
TP53I11	0.421381531458191	4.56491454800623	4.24208808126732	7.79038715660555e-05	9.7173673230655	1.29039721337914	0.421381531458191	TP53I11	No significance
SLC10A4	1.07702890066154	3.58283410169397	4.23997424160463	7.8469605312121e-05	9.7080070571533	1.2835824834949	1.07702890066154	SLC10A4	Low-ICI up
FAM229B	-0.428869659064786	6.96085047925043	-4.23934691039861	7.86382645483804e-05	9.70598736207011	1.28156039703942	0.428869659064786	FAM229B	No significance
LAMB2	-0.445722160873246	4.4591562256081	-4.23769786299768	7.90832910036797e-05	9.69892297637744	1.27624574723983	0.445722160873246	LAMB2	No significance
PRCD	-0.448778842837778	5.68196058825832	-4.23521790458846	7.97571515783788e-05	9.68775823543826	1.26825523549544	0.448778842837778	PRCD	No significance
PRDM15	0.17085873756371	4.0864974270675	4.23488453173134	7.98481595615316e-05	9.68718840142469	1.2671812843607	0.17085873756371	PRDM15	No significance
SULF2	-0.768342504752404	4.38228248721355	-4.23314539463013	8.03245631067234e-05	9.67968096090773	1.26157942585153	0.768342504752404	SULF2	High-ICI up
CCDC77	0.509775990897526	4.39625586061983	4.23276417069981	8.04293595042126e-05	9.67893923134179	1.2603516440821	0.509775990897526	CCDC77	No significance
VMP1	-0.368100975286116	7.44401269933844	-4.23255995439251	8.04855519301362e-05	9.67893923134179	1.25969396259021	0.368100975286116	VMP1	No significance
UIMC1	0.24753462524185	7.61634589909116	4.23212692089241	8.06048318463116e-05	9.67787497133232	1.25829942742976	0.24753462524185	UIMC1	No significance
POLR2L	-0.29571118226292	5.37114121960911	-4.23153394306441	8.07684465734466e-05	9.67602094349892	1.25638993173552	0.29571118226292	POLR2L	No significance
PLPPR3	0.400801697316962	4.33509380330916	4.22844398227926	8.16262497250707e-05	9.66185020644881	1.24644198321459	0.400801697316962	PLPPR3	No significance
KIAA1191	0.255341404033256	8.55420091642927	4.22778192949976	8.18111866210082e-05	9.65965510665351	1.24431104160389	0.255341404033256	KIAA1191	No significance
UTP25	0.484742012065135	5.33149782551519	4.22675577933628	8.2098632269382e-05	9.6556641046982	1.24100853199492	0.484742012065135	UTP25	No significance
PARP10	-0.233184905034263	5.20753935475166	-4.22509324194012	8.25664205731174e-05	9.64853539683378	1.23565880449668	0.233184905034263	PARP10	No significance
RS1	-1.22540556439988	7.09966957333295	-4.22480297451436	8.26483574321295e-05	9.64817188908925	1.23472489339808	1.22540556439988	RS1	High-ICI up
SDSL	-0.415149869354838	5.06033548500556	-4.22429746713988	8.27912403971665e-05	9.64674659059597	1.23309854673716	0.415149869354838	SDSL	No significance
LOC101928000	0.600709679141525	6.1211551038773	4.22328558368581	8.30779710029574e-05	9.64282464185779	1.22984336751833	0.600709679141525	LOC101928000	Low-ICI up
SCP2	-0.310992452422013	8.33439260956893	-4.22225590039662	8.33707326670551e-05	9.63881472267108	1.226531350252	0.310992452422013	SCP2	No significance
HTRA4	-0.307156397973295	2.78636506249428	-4.22192553234294	8.34648751332765e-05	9.63825087335895	1.22546879873795	0.307156397973295	HTRA4	No significance
TAF15	0.477441142726506	6.32296414331134	4.22150209963485	8.3585688084495e-05	9.63722766690349	1.22410699083466	0.477441142726506	TAF15	No significance
SORCS1	-1.10475019507921	5.49043448727101	-4.21993825640235	8.40333501834926e-05	9.63058436283311	1.21907811872308	1.10475019507921	SORCS1	High-ICI up
SUCNR1	-0.297229291977716	3.24383763328978	-4.21863551519932	8.44080418643785e-05	9.62522788466452	1.21488962876215	0.297229291977716	SUCNR1	No significance
ROBO1	1.83648431992502	6.70188864022794	4.2179819928435	8.45966155037504e-05	9.62306959044795	1.21278872344198	1.83648431992502	ROBO1	Low-ICI up
WDR48	0.246721312984062	6.97283787467838	4.21715786663457	8.48349985426446e-05	9.62018019347075	1.21013961656802	0.246721312984062	WDR48	No significance
VEZF1	0.268968263227805	9.67510250510469	4.21696503614562	8.4890869663781e-05	9.62018019347075	1.20951981349306	0.268968263227805	VEZF1	No significance
FAM107B	0.516337359704157	6.15751873052669	4.2156562322992	8.5271028122622e-05	9.61479279557614	1.20531340327237	0.516337359704157	FAM107B	No significance
MED30	0.461824340349072	6.01822701218314	4.21221630659037	8.62780750999849e-05	9.59891253953447	1.19426100653124	0.461824340349072	MED30	No significance
HNRNPM	0.192943402208904	9.45520110546311	4.21168605173899	8.64343294539767e-05	9.59837289613196	1.19255773636788	0.192943402208904	HNRNPM	No significance
REEP1	0.79611207815373	8.74121497783443	4.21167730771254	8.64369084199738e-05	9.59837289613196	1.19252964999819	0.79611207815373	REEP1	Low-ICI up
MYL12A	-0.258721137284194	6.83259797835405	-4.20833533097608	8.74280678651796e-05	9.58297961162694	1.18179727459883	0.258721137284194	MYL12A	No significance
TEX14	1.09919397363976	6.46788809087285	4.20689962165469	8.78572400199352e-05	9.57696993633949	1.17718804802038	1.09919397363976	TEX14	Low-ICI up
ZNF142	0.184094685628087	5.74256347321902	4.20581199076835	8.8183719387668e-05	9.57267300367929	1.17369685498943	0.184094685628087	ZNF142	No significance
GABARAPL2	-0.454823965719839	10.2778156463964	-4.20553136778784	8.82681457765619e-05	9.57234588632048	1.17279615944199	0.454823965719839	GABARAPL2	No significance
TLR4	-0.292909300928121	3.00361355337642	-4.20508029535336	8.84040164888347e-05	9.57117953847062	1.17134845140627	0.292909300928121	TLR4	No significance
TRAPPC6A	-0.455779134145117	6.24973236242572	-4.20471865811993	8.85130940199437e-05	9.57088957368422	1.17018784350883	0.455779134145117	TRAPPC6A	No significance
SCRG1	-1.23683784645423	4.60777411133361	-4.20449672647823	8.85800978607636e-05	9.57088957368422	1.16947562118304	1.23683784645423	SCRG1	High-ICI up
ZCCHC18	0.387832305693949	5.96844381256582	4.2043802949975	8.86152695665782e-05	9.57088957368422	1.16910197763717	0.387832305693949	ZCCHC18	No significance
KHDRBS3	0.417315079656149	5.6038521441738	4.20301493761712	8.90287279650037e-05	9.56571557510167	1.1647207814996	0.417315079656149	KHDRBS3	No significance
S100A16	-0.649741167729918	6.50147326625522	-4.20290171774433	8.90630970126424e-05	9.56571557510167	1.16435751246381	0.649741167729918	S100A16	High-ICI up
BRIX1	0.325638766756643	7.59173909891873	4.20227084079306	8.92548414758972e-05	9.56366101658763	1.16233342198457	0.325638766756643	BRIX1	No significance
PDE9A	0.847604247492324	6.41580974336288	4.20009802951797	8.99182943043901e-05	9.55449291184625	1.15536346426125	0.847604247492324	PDE9A	Low-ICI up
FANCM	0.282838770160103	4.1211662487386	4.19998051791756	8.99543114102122e-05	9.55449291184625	1.15498656451955	0.282838770160103	FANCM	No significance
SART3	0.262012871783329	7.23088319773531	4.19903755850847	9.02438329862187e-05	9.5509028063201	1.15196237578055	0.262012871783329	SART3	No significance
C11orf95	0.34228323240764	5.31115240989804	4.19590614835056	9.12117717541577e-05	9.53655617445358	1.14192214824318	0.34228323240764	C11orf95	No significance
VAMP3	-0.45875577213789	6.06578780314452	-4.19473283993406	9.1577030797975e-05	9.53183471135581	1.13816120291868	0.45875577213789	VAMP3	No significance
TTF2	0.475644752914481	4.96831586481047	4.19262131898149	9.22379316911686e-05	9.52250387848803	1.13139430701608	0.475644752914481	TTF2	No significance
SP100	-0.215999780357368	2.81744708197814	-4.19234768107371	9.23239168638958e-05	9.52220239591508	1.13051749915916	0.215999780357368	SP100	No significance
SYT16	0.248973624656225	2.69487915780098	4.18969928939127	9.31601395192434e-05	9.51023606100222	1.12203293485248	0.248973624656225	SYT16	No significance
SSR2	0.43031892121315	9.98841271162803	4.18834462825697	9.35906993138537e-05	9.50462497496348	1.11769415955257	0.43031892121315	SSR2	No significance
DHX36	0.297660074573638	7.86250945907614	4.18735302994708	9.39070849443704e-05	9.50079666453733	1.11451869521848	0.297660074573638	DHX36	No significance
CAPRIN1	0.277312944830626	7.33104999251569	4.18628324729485	9.42495773083417e-05	9.49658430463554	1.1110933066451	0.277312944830626	CAPRIN1	No significance
NTF3	0.779880429611477	5.19200320844215	4.18530944157722	9.45623933689555e-05	9.49284293370872	1.10797563834556	0.779880429611477	NTF3	Low-ICI up
PEX11G	-0.28077576053847	4.64834907881778	-4.18312579751245	9.52675033666947e-05	9.48323825331986	1.10098604750706	0.28077576053847	PEX11G	No significance
C16orf54	-0.355111746169969	2.5670504329027	-4.18292959368397	9.53311071421858e-05	9.48323825331986	1.10035811748361	0.355111746169969	C16orf54	No significance
TNFAIP3	-0.853171389575186	5.92562193483806	-4.1822875832825	9.55395162554677e-05	9.48112452404499	1.09830353997262	0.853171389575186	TNFAIP3	High-ICI up
HLA-DQB1	-0.909140715249867	5.20241231582367	-4.18176722079091	9.57087595243616e-05	9.47960717273441	1.0966383870512	0.909140715249867	HLA-DQB1	High-ICI up
KNSTRN	0.421496534549283	7.89018506468493	4.18117704521762	9.59010600021547e-05	9.47774668454889	1.09474996755895	0.421496534549283	KNSTRN	No significance
SETBP1	0.493049054501507	6.01493955871097	4.18053472473061	9.61107760727829e-05	9.47562980992739	1.09269485923221	0.493049054501507	SETBP1	No significance
KMT5A	0.361189552622244	6.83282378265601	4.18005680648451	9.62671030829558e-05	9.4749804207903	1.09116586667697	0.361189552622244	KMT5A	No significance
TREM1	-0.542619795055126	3.77516116335848	-4.17998105894325	9.62919026745742e-05	9.4749804207903	1.09092353795983	0.542619795055126	TREM1	No significance
CCDC117	0.269722273940273	5.52102261854422	4.17937438589358	9.64907493624975e-05	9.47303660881243	1.08898277703332	0.269722273940273	CCDC117	No significance
UBXN10	-0.15796046617228	3.93108302209749	-4.17630677118995	9.75023081790451e-05	9.4590224751131	1.07917172117135	0.15796046617228	UBXN10	No significance
SASS6	0.299900639606462	5.59447645168367	4.17529304581465	9.78388384247743e-05	9.45508243625735	1.07593040492323	0.299900639606462	SASS6	No significance
CCNB2	0.503932311621366	9.57317274687052	4.17423438303986	9.81914863357206e-05	9.45092189915913	1.07254585544656	0.503932311621366	CCNB2	No significance
LAP3	-0.505278441979698	7.55096038520409	-4.17253702795055	9.87594550856599e-05	9.44363035794672	1.06712036596229	0.505278441979698	LAP3	No significance
GTPBP4	0.309615534045376	7.49973049984277	4.1680948714522	0.000100260974424516	9.42288963828626	1.05292690514709	0.309615534045376	GTPBP4	No significance
NAGA	-0.36447170097922	5.77657048711816	-4.16765584158652	0.000100410567068387	9.42176662115659	1.05152457016032	0.36447170097922	NAGA	No significance
TRRAP	0.247855404667728	5.52076478598555	4.16736184393043	0.000100510862914127	9.42135348845218	1.050585536807	0.247855404667728	TRRAP	No significance
SYCE1L	-0.71053000401458	6.75455809466536	-4.16704623549434	0.000100618639033263	9.42134728228881	1.04957751795026	0.71053000401458	SYCE1L	High-ICI up
SQLE	0.343724803898239	6.71370833588645	4.16694166869113	0.00010065437186807	9.42134728228881	1.04924355207057	0.343724803898239	SQLE	No significance
UBE2Q1	0.361592060711175	4.80287846846959	4.16653497649372	0.000100793464520678	9.42038002690755	1.04794469977901	0.361592060711175	UBE2Q1	No significance
STK10	-0.273660279987301	4.13347532960294	-4.16595959092067	0.000100990569605272	9.4185858197602	1.04610720828975	0.273660279987301	STK10	No significance
TMEM106A	-0.183462637369887	2.62259607225472	-4.16185885006074	0.000102406164383033	9.39952739103628	1.03301546855861	0.183462637369887	TMEM106A	No significance
ZBTB41	0.629356434058892	6.88521048169476	4.16136702081402	0.000102577229698623	9.39814226383134	1.03144575550766	0.629356434058892	ZBTB41	Low-ICI up
PSKH2	-0.741810297843593	4.1462886341681	-4.16095248375813	0.000102721626308769	9.39713492983834	1.03012280446754	0.741810297843593	PSKH2	High-ICI up
NAPA	-0.372252328949544	6.44792140129119	-4.16017777216112	0.000102992010558973	9.39436382870203	1.02765058515458	0.372252328949544	NAPA	No significance
TRADD	-0.222218375534381	5.23056012040762	-4.15943130204374	0.00010325318931407	9.39173056544835	1.02526872351826	0.222218375534381	TRADD	No significance
XYLT2	-0.399168535067313	4.69079947503391	-4.157273330542	0.000104011839357161	9.38218908768576	1.01838429386493	0.399168535067313	XYLT2	No significance
SFXN1	0.3676934060021	7.15241744110369	4.15698802013993	0.000104112544862489	9.38181214125717	1.01747423187227	0.3676934060021	SFXN1	No significance
MCM6	0.393196995117324	7.95536126679117	4.15673642183355	0.000104201429313051	9.38159948131594	1.01667173021349	0.393196995117324	MCM6	No significance
ZNF74	0.315128810126567	4.85317613029839	4.15621771556345	0.000104384909143107	9.38095855095909	1.01501733985996	0.315128810126567	ZNF74	No significance
ULBP2	-0.681152657638942	5.26036351734326	-4.15618957907793	0.000104394870675432	9.38095855095909	1.01492760299161	0.681152657638942	ULBP2	High-ICI up
CFAP69	-0.382008200222392	4.76939317304512	-4.15365480766899	0.000105296071699302	9.36957410527377	1.00684469757694	0.382008200222392	CFAP69	No significance
TRAPPC4	-0.335943260128685	8.31037646091016	-4.1496737417799	0.000106726688652814	9.35161336101725	0.994155216500658	0.335943260128685	TRAPPC4	No significance
NSMAF	0.314044443926659	5.61057876338174	4.14956699923798	0.000106765304728524	9.35161336101725	0.993815069749559	0.314044443926659	NSMAF	No significance
MTRF1L	0.408539489471995	3.37406471800525	4.14868863762509	0.00010708358163451	9.34833315302234	0.991016254542562	0.408539489471995	MTRF1L	No significance
IL6ST	-0.497472326896819	5.7251604941267	-4.14795911028082	0.000107348625314589	9.34640127894719	0.988691929379145	0.497472326896819	IL6ST	No significance
AKR7A3	-0.341234821627914	4.39383289999311	-4.14787897975064	0.000107377776074921	9.34640127894719	0.988436641396203	0.341234821627914	AKR7A3	No significance
EEF1AKNMT	0.338228177301106	6.07002908322769	4.14698329855957	0.000107704138194172	9.3430350898079	0.98558327108733	0.338228177301106	EEF1AKNMT	No significance
CREB3L2	-0.347260280818337	5.13853316313847	-4.14475087999275	0.000108521751542067	9.33313588679356	0.978472911744472	0.347260280818337	CREB3L2	No significance
ZNF362	0.409049577674077	7.98973851196413	4.14331576582936	0.000109050521389482	9.32713410160774	0.973903100972183	0.409049577674077	ZNF362	No significance
SAMD1	0.390713947842801	6.16085945248831	4.14267460484595	0.000109287562361433	9.32501148421392	0.971861739849183	0.390713947842801	SAMD1	No significance
RABL3	-0.690548761006391	6.77669296118621	-4.14206782885604	0.000109512349781583	9.32381242713924	0.969930013278999	0.690548761006391	RABL3	High-ICI up
GABRG2	-1.02300745561517	4.4983697203636	-4.14191023018804	0.000109570807186591	9.32381242713924	0.969428308698099	1.02300745561517	GABRG2	High-ICI up
SF3B4	0.437047611407633	6.90189347310871	4.14180984774849	0.000109608057346435	9.32381242713924	0.969108753467568	0.437047611407633	SF3B4	No significance
BASP1	0.95618006123537	10.2519886169746	4.14141324364953	0.000109755349949059	9.32340897682196	0.967846253886464	0.95618006123537	BASP1	Low-ICI up
TMEM127	-0.208151157185819	5.88207821063829	-4.14131506834866	0.000109791840270239	9.32340897682196	0.967533745119018	0.208151157185819	TMEM127	No significance
OLR1	-0.486604685581101	2.86105219684659	-4.14098016559131	0.000109916406996117	9.32307176743269	0.966467722639052	0.486604685581101	OLR1	No significance
ODF2	0.406654185380706	6.12270043174632	4.14083439727959	0.00010997066803662	9.32307176743269	0.966003744966125	0.406654185380706	ODF2	No significance
RRAD	-1.49538547725465	6.25084967853179	-4.13934685996926	0.000110525874123571	9.31681070752823	0.961269449909926	1.49538547725465	RRAD	High-ICI up
COA7	0.353609575606322	6.14286590192653	4.13722051503643	0.000111324215768801	9.30743101713782	0.954503664809514	0.353609575606322	COA7	No significance
AURKA	0.515754224248786	7.45617030138584	4.13480107485279	0.000112239381787474	9.29662241433603	0.946807582531373	0.515754224248786	AURKA	No significance
SH2D4A	-0.365373219361985	3.81565353186296	-4.13333055478165	0.00011279916286803	9.29044724077408	0.94213114991844	0.365373219361985	SH2D4A	No significance
ZFP36	-1.04289972094974	6.59033493106245	-4.13259195133548	0.000113081343405675	9.28855574232123	0.939782642633833	1.04289972094974	ZFP36	High-ICI up
PLAC8	-0.602619854870734	4.02372964003505	-4.13253267201419	0.000113104020394867	9.28855574232123	0.939594164492867	0.602619854870734	PLAC8	High-ICI up
ATP6V1F	-0.447012862408288	8.7602163630606	-4.13152262505643	0.000113491084734385	9.28462711844473	0.936382954214412	0.447012862408288	ATP6V1F	No significance
LAMP2	-0.553025793493061	5.3556401789648	-4.13104240627148	0.000113675560199467	9.28328341845535	0.934856359744161	0.553025793493061	LAMP2	No significance
GEN1	0.860806918398306	5.25231477641139	4.13028427881034	0.00011396738409375	9.28058327886298	0.932446502469944	0.860806918398306	GEN1	Low-ICI up
DNAH7	-0.204363761072001	3.6730062323717	-4.12964269408378	0.000114214913133962	9.27851540069686	0.930407287405537	0.204363761072001	DNAH7	No significance
NCS1	0.331936064546403	5.00559904174794	4.12945138533346	0.000114288822260654	9.27851540069686	0.92979926442715	0.331936064546403	NCS1	No significance
WDR31	-0.57142946492468	5.70482181881879	-4.12775440367546	0.000114946451391855	9.27123446433554	0.924406540404481	0.57142946492468	WDR31	No significance
MEIS2	0.467885425951037	10.5394402997838	4.12753943272978	0.000115030019368688	9.27118197466967	0.92372348488909	0.467885425951037	MEIS2	No significance
ARHGEF28	-0.541883349114099	4.72238521888929	-4.12680754220281	0.000115314975614583	9.26860780656006	0.92139809808236	0.541883349114099	ARHGEF28	No significance
EDRF1	0.237776979768767	4.81273435937765	4.12497809463519	0.000116030245131418	9.26068139360117	0.915586500363139	0.237776979768767	EDRF1	No significance
ASPHD2	0.523357835463343	5.85806539907682	4.1232729225056	0.000116700785701563	9.25336196915559	0.910170953836993	0.523357835463343	ASPHD2	No significance
TDP1	0.345524521676713	6.22397995836676	4.12188740887906	0.000117248380402388	9.24847172367669	0.905771527777682	0.345524521676713	TDP1	No significance
PLCD3	-0.2971623726943	5.99357867872268	-4.12186230878954	0.000117258323542206	9.24847172367669	0.905691834824876	0.2971623726943	PLCD3	No significance
SHISA2	0.733544519024584	4.20768174604281	4.12024392273419	0.000117901153460257	9.24184921564655	0.9005540077898	0.733544519024584	SHISA2	Low-ICI up
ILF3	0.297129275998185	7.86139264181494	4.1200965661141	0.000117959853020887	9.24184921564655	0.900086255232987	0.297129275998185	ILF3	No significance
UTP14A	0.28554222621129	5.71720313294902	4.11959558303901	0.000118159631113573	9.24039844018844	0.898496058340832	0.28554222621129	UTP14A	No significance
CHST8	0.751633364591656	5.07676044625361	4.11766540607049	0.000118932393002048	9.23198380166931	0.892370369615944	0.751633364591656	CHST8	Low-ICI up
MCM4	0.295215580244824	7.36604151563205	4.11682718096013	0.000119269502096068	9.22888948857192	0.8897106329332	0.295215580244824	MCM4	No significance
RHPN2	-0.523611469463851	7.16043794879526	-4.1160519887831	0.000119582082913562	9.22610191362865	0.887251167012019	0.523611469463851	RHPN2	No significance
KLHL15	0.334967425977909	7.80881630009569	4.11493603328559	0.000120033460215357	9.22165434433634	0.883711000290823	0.334967425977909	KLHL15	No significance
MSANTD2	0.282529751935035	4.28556756313791	4.11412769667495	0.000120361440745963	9.21870482012096	0.881147026895301	0.282529751935035	MSANTD2	No significance
GNL2	0.420940036270212	7.20170616972615	4.11308182252183	0.00012078708678829	9.21459833348633	0.877830014329827	0.420940036270212	GNL2	No significance
RSL1D1	0.399881070742326	6.69962021049443	4.1128761631025	0.000120870956259475	9.21458271851854	0.877177815353014	0.399881070742326	RSL1D1	No significance
ZNF792	0.366249890016924	4.68784751726371	4.11102751502267	0.000121627379463801	9.2065674251342	0.87131607827587	0.366249890016924	ZNF792	No significance
PTPN18	-0.245482262295416	5.54755494028068	-4.11032768261095	0.000121914926195116	9.2043522087653	0.86909740990302	0.245482262295416	PTPN18	No significance
RPIA	0.371973358162946	6.13296664762342	4.11016812363553	0.000121980577583429	9.2043522087653	0.8685915914176	0.371973358162946	RPIA	No significance
SLCO1C1	-0.330787510928532	2.69899008608387	-4.10962816886035	0.000122202998324104	9.20270707521064	0.866879958674378	0.330787510928532	SLCO1C1	No significance
MICB	-0.421734197390937	3.2467598384345	-4.1093929371752	0.000122300018572907	9.2025445629476	0.866134323193934	0.421734197390937	MICB	No significance
APBA2	0.45066330394837	6.41799884309834	4.10845479442298	0.000122687692108692	9.19896041835735	0.863160838720991	0.45066330394837	APBA2	No significance
ARMH3	-0.385698377113104	5.11275699168705	-4.10785883675708	0.00012293457913768	9.19704126138471	0.861272118228309	0.385698377113104	ARMH3	No significance
GNAT2	-1.36961037780739	8.20424843939857	-4.10748340525808	0.000123090355283863	9.19619473718964	0.860082370665031	1.36961037780739	GNAT2	High-ICI up
ZNF562	0.362724917256539	5.68901416786503	4.10699561962686	0.000123293034914838	9.1948009192466	0.858536660425299	0.362724917256539	ZNF562	No significance
WARS1	-0.396219113099951	7.27812549412007	-4.10645470869741	0.000123518165632267	9.19314808202438	0.856822722870863	0.396219113099951	WARS1	No significance
PGM2L1	0.371324317786575	6.52327774140884	4.10623417958304	0.000123610065235231	9.19305352168268	0.856123986939687	0.371324317786575	PGM2L1	No significance
ATP2B1-AS1	-0.55458601248475	7.77447947015439	-4.10559188946181	0.000123878098968184	9.19090636269538	0.8540890388145	0.55458601248475	ATP2B1-AS1	No significance
GCFC2	0.401548034082945	5.92573566571513	4.10376798805897	0.000124642294925345	9.1830109143242	0.84831138066025	0.401548034082945	GCFC2	No significance
NME5	-0.775005089149714	5.92240695051772	-4.10120173392331	0.000125725245383828	9.17150669030081	0.840184525074013	0.775005089149714	NME5	High-ICI up
LDLR	0.532105123298662	4.11922754863682	4.10091880093396	0.000125845196948151	9.17110668730284	0.839288699248151	0.532105123298662	LDLR	No significance
PGAP1	0.447371484800676	5.47553770297888	4.09988698144473	0.000126283581998029	9.1670648778856	0.836022027914325	0.447371484800676	PGAP1	No significance
ARHGEF26-AS1	-0.301537698826816	2.72665529803849	-4.09914902884694	0.00012659801739829	9.16445161917408	0.833685996718907	0.301537698826816	ARHGEF26-AS1	No significance
SRGAP2	0.454062186779884	5.79279221654484	4.09725472513243	0.00012740863047473	9.15621723069383	0.827690528979804	0.454062186779884	SRGAP2	No significance
CADM2	-0.866308537853541	5.68927855355174	-4.09691396566277	0.00012755497981182	9.15553416420992	0.826612187731065	0.866308537853541	CADM2	High-ICI up
CTPS1	0.404214198769237	8.5833793889631	4.09655822745074	0.00012770793545181	9.15477770868145	0.825486498573829	0.404214198769237	CTPS1	No significance
AP2M1	-0.32416020410729	8.85819425303823	-4.09622143489672	0.000127852908336252	9.15411274235415	0.824420810173413	0.32416020410729	AP2M1	No significance
DBP	-0.532074081494017	6.34630942905333	-4.09344867227304	0.000129052504917135	9.14161076138394	0.815648991259273	0.532074081494017	DBP	No significance
ANXA11	-0.444735384457509	4.0941339210058	-4.0931491799325	0.000129182724674438	9.14112628294961	0.814701723137394	0.444735384457509	ANXA11	No significance
COPS7A	-0.425910286021034	6.17745699551377	-4.09261688899078	0.000129414478924821	9.1403334206966	0.813018227637227	0.425910286021034	COPS7A	No significance
CARD8-AS1	-0.29066348610286	3.31898180104649	-4.0925868165621	0.000129427584142107	9.1403334206966	0.812923120098327	0.29066348610286	CARD8-AS1	No significance
STAT1	-0.6472310082817	6.91194887410056	-4.09126063944199	0.000130006793137799	9.1348601115208	0.808729314456418	0.6472310082817	STAT1	High-ICI up
BAD	-0.471043651186076	6.88145127670793	-4.09063000254377	0.000130283101833113	9.13276507410673	0.806735297324868	0.471043651186076	BAD	No significance
MEF2C	-0.511576310519342	4.62640602608369	-4.09035433166547	0.000130404062970996	9.13239350560007	0.805863704059066	0.511576310519342	MEF2C	No significance
FXR1	0.247502251948843	6.48815062180919	4.08856145505077	0.0001311934067786	9.12534517181688	0.800195926540514	0.247502251948843	FXR1	No significance
PSMD14	0.235295395598762	9.59472290093368	4.08850491230882	0.000131218375567077	9.12534517181688	0.80001720163883	0.235295395598762	PSMD14	No significance
CIP2A	0.298982338631084	4.12389844274888	4.08786638220556	0.000131500663700015	9.12362139533344	0.797998978397023	0.298982338631084	CIP2A	No significance
CNTRL	0.535518740336232	6.28057624044653	4.08775238259276	0.000131551123513293	9.12362139533344	0.797638674350549	0.535518740336232	CNTRL	No significance
SCAF8	0.207268561174796	8.22645118862975	4.08729256241377	0.000131754844267135	9.12235300459884	0.796185435625178	0.207268561174796	SCAF8	No significance
CNIH4	0.42738112564874	7.86077556275078	4.08515386373584	0.000132706393453466	9.11392370957663	0.789427371654755	0.42738112564874	CNIH4	No significance
ARID4B	0.355259291454346	7.20737231785014	4.08501403378875	0.000132768837139391	9.11392370957663	0.78898559170283	0.355259291454346	ARID4B	No significance
SOCS7	0.218465166345815	6.81950446677283	4.08496107987374	0.000132792492109744	9.11392370957663	0.788818290823841	0.218465166345815	SOCS7	No significance
MYO5B	-0.95893273209083	5.68221489265546	-4.08415526275045	0.00013315296013177	9.11097426542146	0.786272566243047	0.95893273209083	MYO5B	High-ICI up
ZC3H11A	0.572887420382069	8.27997845729677	4.08374534799087	0.000133336690636163	9.10994577731104	0.784977676585561	0.572887420382069	ZC3H11A	No significance
CD44	-0.739604172209313	4.345788210833	-4.08338585688661	0.000133498021899684	9.10916143425669	0.783842130557574	0.739604172209313	CD44	High-ICI up
DAPP1	-0.182491748317303	3.07973052203492	-4.08310886671574	0.000133622457211778	9.10877686279768	0.782967222847421	0.182491748317303	DAPP1	No significance
UACA	-0.152758119576213	2.88994350554588	-4.0826881139657	0.000133811690856934	9.10769411016119	0.781638286024582	0.152758119576213	UACA	No significance
HCN3	0.538333848262716	5.75135064715868	4.08231373832963	0.000133980283922022	9.10683584576139	0.780455893791546	0.538333848262716	HCN3	No significance
TTC7B	0.478453901062408	8.1706100587536	4.08079259138747	0.000134667416181175	9.10041338510322	0.775652265468963	0.478453901062408	TTC7B	No significance
VWA5A	-0.605277319975102	4.39299699393382	-4.08029235445644	0.000134894125695226	9.09909704743498	0.774072784177305	0.605277319975102	VWA5A	High-ICI up
LINC01312	-0.136250120686028	2.39215860838561	-4.08012681371927	0.000134969230584506	9.09909704743498	0.77355011845749	0.136250120686028	LINC01312	No significance
OXR1	-0.439584620616193	7.19355593618292	-4.07772035341471	0.000136065598025119	9.08838098860742	0.765953469390047	0.439584620616193	OXR1	No significance
GNLY	-0.600831090987232	3.73108639933598	-4.07521743733502	0.000137215030894159	9.0771999237505	0.758054964657735	0.600831090987232	GNLY	High-ICI up
CTPS2	0.276075561804397	6.07102652463349	4.07441512144859	0.000137585464466411	9.0742648683234	0.755523648357145	0.276075561804397	CTPS2	No significance
LHFPL3	-0.723603780080907	7.75910799758903	-4.0712881483135	0.00013903844028301	9.06081805658594	0.745660648001329	0.723603780080907	LHFPL3	High-ICI up
LOC100505715	-0.424156823969266	7.04525204547866	-4.07124726096119	0.000139057536713599	9.06081805658594	0.745531710220851	0.424156823969266	LOC100505715	No significance
RFTN2	-0.18578182197385	3.03081786606149	-4.06972327132249	0.000139771124529867	9.05481742826883	0.740726339553917	0.18578182197385	RFTN2	No significance
SKAP1	-0.389100440344427	3.32911162904115	-4.06955555121193	0.000139849872809971	9.05481742826883	0.740197553584026	0.389100440344427	SKAP1	No significance
MIER3	0.227356516130037	4.49133109621598	4.06941942696949	0.000139913817619677	9.05481742826883	0.739768391585504	0.227356516130037	MIER3	No significance
JHY	-0.173651998924832	2.59718199800736	-4.06849253796629	0.000140349977752885	9.05221178929977	0.736846379433733	0.173651998924832	JHY	No significance
ROBO3	1.11378923589238	6.25413333741069	4.06848922782285	0.000140351537735007	9.05221178929977	0.736835944888263	1.11378923589238	ROBO3	Low-ICI up
AUNIP	0.336400531015822	4.32946624405699	4.06587201405813	0.000141590213080247	9.04048456597522	0.72858719355697	0.336400531015822	AUNIP	No significance
ADNP	0.246406976213729	8.66128331384429	4.06538562993176	0.000141821568814935	9.03907798273896	0.727054567094702	0.246406976213729	ADNP	No significance
NUP107	0.309231243804501	8.47994340356619	4.0650375321838	0.00014198737058152	9.0383405375012	0.725957752136164	0.309231243804501	NUP107	No significance
PSG4	-0.769072416486632	4.10007304833869	-4.06424431981365	0.000142365883236196	9.03544727361565	0.723458628545014	0.769072416486632	PSG4	High-ICI up
ATP1A2	-1.19971757439974	5.26783205574033	-4.06369880776137	0.000142626760904593	9.03375299435577	0.721740075923098	1.19971757439974	ATP1A2	High-ICI up
NAF1	0.271834374716841	6.18770390655925	4.06233931849779	0.000143278912389148	9.02829435466392	0.717457770440806	0.271834374716841	NAF1	No significance
GASK1B	-0.390367679610353	3.48593629856691	-4.06218043831974	0.000143355315298877	9.02829435466392	0.716957359919677	0.390367679610353	GASK1B	No significance
FAF2	0.263370434848115	6.78463577022216	4.0604215610132	0.00014420376246045	9.02072604531906	0.711418310972891	0.263370434848115	FAF2	No significance
MTMR4	0.317757081123169	7.87999157025393	4.0598097886481	0.000144500003584501	9.01870980487131	0.709492033056144	0.317757081123169	MTMR4	No significance
PDS5B	0.361480187057773	7.24337085320559	4.05919957807219	0.000144796073480945	9.01670071615626	0.707570833724731	0.361480187057773	PDS5B	No significance
STX7	-0.61721688798838	5.8642394702557	-4.0589140095138	0.000144934830361021	9.01626210165281	0.706671799139322	0.61721688798838	STX7	High-ICI up
RNPEP	0.368787265068605	7.40805564395513	4.05696502005224	0.000145885270706943	9.00777484381375	0.700536879238253	0.368787265068605	RNPEP	No significance
GINS1	0.391141861941893	8.96259775197066	4.05639088886079	0.000146166395383169	9.00593942295181	0.698729974315317	0.391141861941893	GINS1	No significance
RGS7	0.684726921639015	3.87710760224408	4.05526199584124	0.000146720685813577	9.00142019938608	0.695177539444386	0.684726921639015	RGS7	Low-ICI up
CEBPZ	0.292649030246405	9.47444890753319	4.05497816360504	0.000146860367223469	9.00098816031203	0.694284454269122	0.292649030246405	CEBPZ	No significance
REEP2	-0.254262063711297	7.04472736978185	-4.05436844504387	0.000147160860027238	8.99897943286095	0.692366077564629	0.254262063711297	REEP2	No significance
TM2D2	-0.260396583273218	7.59250535938855	-4.05376747725509	0.000147457620662738	8.99701262274687	0.690475391148802	0.260396583273218	TM2D2	No significance
TMEM39B	0.357342714743014	5.81380473586546	4.05322621984211	0.000147725390235557	8.99533414505907	0.688772691550573	0.357342714743014	TMEM39B	No significance
FSCN1	0.44550042877546	6.86527205621955	4.05099935817804	0.00014883200248456	8.98550551913942	0.68176871560461	0.44550042877546	FSCN1	No significance
SAMD9	-0.217677875791716	2.80499236640578	-4.0500553198446	0.00014930354141337	8.98187963571674	0.678800153387706	0.217677875791716	SAMD9	No significance
ARHGAP1	-0.191641345434984	6.21919432743815	-4.04885916666395	0.00014990308016548	8.97756154885263	0.67503936207436	0.191641345434984	ARHGAP1	No significance
ST6GALNAC5	1.77719321496239	4.43931611651014	4.04877432053717	0.000149945695057525	8.97756154885263	0.674772623343884	1.77719321496239	ST6GALNAC5	Low-ICI up
PSME1	-0.397548073766058	7.75809676110557	-4.04838854021797	0.000150139604871553	8.97663296394851	0.67355984893895	0.397548073766058	PSME1	No significance
FXYD5	-0.841369922394461	5.34438709743181	-4.04743742402018	0.000150618710996155	8.9729718482809	0.670570108687474	0.841369922394461	FXYD5	High-ICI up
HSD17B4	-0.325806461549079	7.71291541982099	-4.04664916921831	0.000151016896408057	8.97030250418144	0.668092604790984	0.325806461549079	HSD17B4	No significance
SACS	0.492201703898946	7.543642127925	4.04642145741497	0.000151132113539472	8.97030250418144	0.667376951312975	0.492201703898946	SACS	No significance
WDR66	-0.15558656338921	2.98055051058957	-4.04630506964038	0.000151191035924048	8.97030250418144	0.66701117609043	0.15558656338921	WDR66	No significance
CENPJ	0.546926307269496	5.6316070629859	4.04547771021404	0.000151610533495914	8.96786148263061	0.664411179278011	0.546926307269496	CENPJ	No significance
VCAM1	-0.679858887052263	3.35889435986033	-4.04541379558358	0.000151642986932711	8.96786148263061	0.664210338393612	0.679858887052263	VCAM1	High-ICI up
IDO1	-0.27209873419076	3.49181082971472	-4.04284183946724	0.000152954504810986	8.95636933641073	0.656129875724867	0.27209873419076	IDO1	No significance
CLSTN2	-0.853257703621395	4.77174711036317	-4.04180466971961	0.000153486479210198	8.95280707721308	0.652872153616523	0.853257703621395	CLSTN2	High-ICI up
FKBP15	-0.191357667266223	5.80118295401033	-4.04171876909154	0.00015353061842093	8.95280707721308	0.652602363053373	0.191357667266223	FKBP15	No significance
SLC2A11	-0.414171937122723	4.4014085753491	-4.04100039072635	0.000153900229943758	8.95026796032472	0.650346257255197	0.414171937122723	SLC2A11	No significance
GZMB	-0.504783134375184	3.041911465297	-4.03988770669244	0.000154474409893592	8.94582475751252	0.646852256758097	0.504783134375184	GZMB	No significance
GOPC	0.236643798937636	6.5437978578475	4.03935666694145	0.000154749171038691	8.94503913862751	0.645184899582655	0.236643798937636	GOPC	No significance
FBLN1	0.658114641736864	4.91563388920788	4.03934039637098	0.000154757596906947	8.94503913862751	0.645133815228573	0.658114641736864	FBLN1	Low-ICI up
PRR36	0.514533461596621	5.95124369189034	4.03867840275812	0.000155100792091199	8.94481584298505	0.643055466158909	0.514533461596621	PRR36	No significance
PITPNC1	0.544926858781587	5.45571945770288	4.03859792933789	0.000155142561676833	8.94481584298505	0.642802830424299	0.544926858781587	PITPNC1	No significance
ASCC3	0.357539246079748	6.09883885393981	4.03827331864421	0.000155311160470065	8.94481584298505	0.64178378642695	0.357539246079748	ASCC3	No significance
DAAM1	0.33202533212051	8.83627293182299	4.03817548317294	0.000155362009659815	8.94481584298505	0.641476662451232	0.33202533212051	DAAM1	No significance
PLCD4	-0.710026350437525	6.34608033688716	-4.03800747396024	0.000155449368550431	8.94481584298505	0.640949259612514	0.710026350437525	PLCD4	High-ICI up
HERPUD1	-0.49658963193629	8.51976209914941	-4.0379893748978	0.000155458782253964	8.94481584298505	0.640892445028063	0.49658963193629	HERPUD1	No significance
KIAA0586	0.274857464883126	5.46631971409346	4.03783024652155	0.000155541571948168	8.94481584298505	0.640392932891698	0.274857464883126	KIAA0586	No significance
METTL9	-0.433050261406398	8.50179096316186	-4.03776053251176	0.000155577855440468	8.94481584298505	0.640174100515019	0.433050261406398	METTL9	No significance
TENT5C	-0.354119150438776	3.36314835613013	-4.03726619493909	0.000155835373661441	8.94335254927401	0.63862243493158	0.354119150438776	TENT5C	No significance
KIAA1586	0.709391719970227	6.90203068265148	4.03703671712473	0.000155955056596685	8.94316711658811	0.637902168153656	0.709391719970227	KIAA1586	Low-ICI up
ZBTB39	0.320430105664244	5.5347587719568	4.03331038440702	0.000157910959313149	8.92610770225879	0.626209465096099	0.320430105664244	ZBTB39	No significance
LCORL	0.379730907616579	6.80830106274273	4.03284013559014	0.000158159461558734	8.9255868374834	0.624734321716025	0.379730907616579	LCORL	No significance
TRIM5	-0.12903232914335	2.71878762685839	-4.03282072294742	0.000158169728241636	8.9255868374834	0.624673427452502	0.12903232914335	TRIM5	No significance
PACRG	-0.383790701332119	3.85775259719612	-4.03190031427669	0.000158657239314439	8.92206679134388	0.621786445930789	0.383790701332119	PACRG	No significance
AP5S1	-0.309085063342234	5.56926577484345	-4.03161714308473	0.000158807517346748	8.92162014330877	0.620898317097497	0.309085063342234	AP5S1	No significance
RIPK2	-0.340440189325141	4.34351671307603	-4.03142015519335	0.000158912139139579	8.9215886357145	0.620280511404058	0.340440189325141	RIPK2	No significance
ACAA1	-0.287607723963305	6.1532128043709	-4.03020604375017	0.000159558432076079	8.91688983363418	0.616473113861255	0.287607723963305	ACAA1	No significance
RBM7	0.292318148354611	5.87517755032843	4.03006529181734	0.00015963352058299	8.91688983363418	0.616031763966593	0.292318148354611	RBM7	No significance
ALOX5	-0.677539476213235	4.90290486776015	-4.02970802439571	0.000159824269097421	8.91633239555327	0.614911534491344	0.677539476213235	ALOX5	High-ICI up
WDYHV1	0.312593759800833	7.96243308321591	4.02949429789942	0.000159938484795113	8.91633239555327	0.61424141129092	0.312593759800833	WDYHV1	No significance
LGI4	-0.505078056634477	5.63683043112026	-4.02937965810667	0.000159999780870243	8.91633239555327	0.613881975156909	0.505078056634477	LGI4	No significance
TRA2B	0.22281253849529	8.24947247068646	4.0287110668498	0.000160357717603236	8.91402366149916	0.611785820566341	0.22281253849529	TRA2B	No significance
KCNQ5	0.753122856326724	3.12733506313552	4.02689238632968	0.000161335277268037	8.90617006539362	0.60608491762622	0.753122856326724	KCNQ5	Low-ICI up
CTSZ	-0.617710523853516	3.99245237041036	-4.02555055790931	0.000162060205604107	8.90061608519546	0.601879701117963	0.617710523853516	CTSZ	High-ICI up
DCX	2.06451003129001	6.05067867797652	4.02518300114855	0.000162259327081562	8.89975793800103	0.600727936028766	2.06451003129001	DCX	Low-ICI up
ADD3-AS1	-0.162073270168428	3.35262453182954	-4.02306690602292	0.0001634103049684	8.89047319222884	0.594098153956683	0.162073270168428	ADD3-AS1	No significance
TIAM2	-1.00579422835651	7.21424112609003	-4.02095857404829	0.000164564887748468	8.881569035846	0.587494646796672	1.00579422835651	TIAM2	High-ICI up
STAT5B	0.181114679951348	5.13058076999001	4.02084015218385	0.000164629971723656	8.881569035846	0.587123795492645	0.181114679951348	STAT5B	No significance
RBM39	0.333096814660531	6.49050989094734	4.01999352159244	0.000165095998555979	8.87840197146127	0.584472656491659	0.333096814660531	RBM39	No significance
CENPA	0.549513917041943	7.6791587556013	4.01963282621989	0.000165294929068446	8.87757516418522	0.58334327060997	0.549513917041943	CENPA	No significance
NINJ2-AS1	-0.214792245155141	3.75044423598412	-4.01871044342477	0.000165804692875376	8.87458855122305	0.580455425487666	0.214792245155141	NINJ2-AS1	No significance
LIN52	0.26144398734661	6.36404295697114	4.01863495898505	0.000165846477116506	8.87458855122305	0.580219111330903	0.26144398734661	LIN52	No significance
AGPAT5	0.410531799788634	6.79894375769879	4.01765117668618	0.000166391976858135	8.87075983166978	0.577139477901547	0.410531799788634	AGPAT5	No significance
ZBTB2	0.379972992604872	5.01999261032772	4.01687593432892	0.000166823061130333	8.86902850264402	0.574712957833802	0.379972992604872	ZBTB2	No significance
PMF1	0.44895355573158	7.21054327712802	4.01684451217524	0.00016684055654219	8.86902850264402	0.574614611598154	0.44895355573158	PMF1	No significance
RBM25	0.338323149002748	7.72344961313614	4.01672610832046	0.000166906498031448	8.86902850264402	0.574244030670183	0.338323149002748	RBM25	No significance
ACSL6	-0.653437342652341	6.93018095379812	-4.01601759260923	0.000167301610049589	8.86652379647978	0.57202664375022	0.653437342652341	ACSL6	High-ICI up
NEDD9	-0.358818869188898	3.83278749336722	-4.01508459900128	0.000167823280561439	8.86310204817367	0.569107062466019	0.358818869188898	NEDD9	No significance
UPF2	0.2668373980788	7.25949532075924	4.01493056046443	0.000167909559780731	8.86310204817367	0.568625072382369	0.2668373980788	UPF2	No significance
GFOD1	0.548458705626674	5.18094926772903	4.01454332377134	0.000168126645590779	8.86214282544584	0.567413446078284	0.548458705626674	GFOD1	No significance
EP300-AS1	0.728597170832987	6.32229022156722	4.0135267936948	0.000168697802992632	8.85815425651926	0.564233135404415	0.728597170832987	EP300-AS1	Low-ICI up
POLR2G	-0.295302222578902	9.5055233564861	-4.01179329501339	0.000169676120808867	8.85071555976971	0.558810769952001	0.295302222578902	POLR2G	No significance
ZNF697	0.318388666385821	4.57687184183987	4.01130327324587	0.000169953659714774	8.84926076963982	0.55727822703642	0.318388666385821	ZNF697	No significance
MDFIC	-0.402559759243049	2.8753025240699	-4.009623732184	0.000170908243864411	8.84208274085332	0.552026265871677	0.402559759243049	MDFIC	No significance
FAM117B	0.261936785659013	4.64804182940111	4.00853302031908	0.000171530926831467	8.83773797899502	0.548616252435572	0.261936785659013	FAM117B	No significance
LMO4	0.930720324462227	5.68512671932809	4.00762662521194	0.000172050047337738	8.83427980884847	0.545782888178273	0.930720324462227	LMO4	Low-ICI up
CABP7	0.408076298292633	3.94897479781044	4.00711653383809	0.00017234285803128	8.83272742377202	0.5441885170753	0.408076298292633	CABP7	No significance
CMKLR1	-0.225974465826947	3.53545194327568	-4.00538367457019	0.00017334117317195	8.82529484158373	0.538773049862608	0.225974465826947	CMKLR1	No significance
LAMP5	-1.10085231403477	5.38841293956276	-4.00372653766374	0.000174301076394903	8.81822745296147	0.533595468056048	1.10085231403477	LAMP5	High-ICI up
RNF168	0.22563080807925	5.13341819568354	4.00247707441247	0.000175028218708183	8.81312054982489	0.529692430133206	0.22563080807925	RNF168	No significance
LYVE1	-0.353593773818799	2.72939005836337	-4.0005441583242	0.000176158868851119	8.80472957263534	0.523655801910794	0.353593773818799	LYVE1	No significance
MEX3D	0.398419583048619	4.94502768609508	3.99767651385938	0.000177849261459748	8.79206623031013	0.514703000352228	0.398419583048619	MEX3D	No significance
MAK	-0.737807796028099	7.22808649590805	-3.99753475238755	0.000177933229912809	8.79206623031013	0.514260514755513	0.737807796028099	MAK	High-ICI up
NR1H3	-0.45987840179701	4.62057767471946	-3.99707628031615	0.000178205054713757	8.79148734057102	0.51282952902146	0.45987840179701	NR1H3	No significance
KLF13	0.483706202252407	5.25474922441469	3.99704091396827	0.000178226039784917	8.79148734057102	0.512719147238154	0.483706202252407	KLF13	No significance
IL2RA	-0.205749909281641	3.28675011261154	-3.99569443798783	0.000179026762001967	8.78677549850442	0.508517078239132	0.205749909281641	IL2RA	No significance
PABPC3	0.334243810220729	8.95561467687607	3.99568699016419	0.000179031200698974	8.78677549850442	0.508493837379935	0.334243810220729	PABPC3	No significance
ACSS3	-0.278280598647751	2.90424302715137	-3.99456383941708	0.000179701782738425	8.78259381018733	0.504989338323176	0.278280598647751	ACSS3	No significance
ARL8A	0.349921998958182	5.99922858390769	3.99444022574991	0.000179775734496643	8.78259381018733	0.504603668291096	0.349921998958182	ARL8A	No significance
PLIN3	-0.358589976143502	4.59402187843009	-3.99416910861397	0.000179938032771761	8.78259381018733	0.50375781667984	0.358589976143502	PLIN3	No significance
ARPC5L	0.245280912152888	7.18109481864303	3.99407163838585	0.000179996415663897	8.78259381018733	0.503453729709831	0.245280912152888	ARPC5L	No significance
ZWILCH	0.408837538714582	7.71426124116309	3.99376089721484	0.000180182665852534	8.78199424286283	0.502484309616425	0.408837538714582	ZWILCH	No significance
BORA	0.553660842120916	6.58291997858665	3.99339982402081	0.000180399317013926	8.78115252117321	0.501357922403016	0.553660842120916	BORA	No significance
CPAMD8	-0.350061057301395	3.67581302223283	-3.99276062583581	0.000180783464408985	8.7798307946366	0.499364051263175	0.350061057301395	CPAMD8	No significance
EMSLR	0.374171441828578	3.19281365466023	3.99275331832721	0.000180787860652976	8.7798307946366	0.499341257768944	0.374171441828578	EMSLR	No significance
VPS35	-0.439446469610754	8.66591164823543	-3.99194694235837	0.000181273614990091	8.77684992982287	0.496826165087271	0.439446469610754	VPS35	No significance
IFNGR2	-0.321434860460577	7.9277164509301	-3.99138001792346	0.000181615878293629	8.7759568895182	0.495058096430794	0.321434860460577	IFNGR2	No significance
TOMM20	0.417695288685502	10.7984457722688	3.99136387042053	0.000181625635969567	8.7759568895182	0.495007739264198	0.417695288685502	TOMM20	No significance
NF1	0.167058650161236	4.76917968324082	3.99104720732344	0.000181817092495636	8.7759568895182	0.494020225692335	0.167058650161236	NF1	No significance
NUP98	0.307246949889192	5.82208949384933	3.9910201680161	0.000181833449641387	8.7759568895182	0.493935905702291	0.307246949889192	NUP98	No significance
GNAI1	0.620074647658364	4.88310381936622	3.99072280447537	0.000182013430166697	8.77541714139577	0.493008621916585	0.620074647658364	GNAI1	Low-ICI up
EXOC5	0.341089476339672	7.03361822886352	3.98992431410074	0.000182497569503053	8.7724717906689	0.490518843390869	0.341089476339672	EXOC5	No significance
OSMR	-0.265208760749518	3.27291997849242	-3.98965928588056	0.000182658535050415	8.77208632180551	0.489692519653715	0.265208760749518	OSMR	No significance
MAP3K7CL	-0.460605291704368	3.20340983733693	-3.98945251159966	0.000182784214910587	8.77197990801673	0.4890478458561	0.460605291704368	MAP3K7CL	No significance
MPV17	-0.431585942446819	6.02984272557938	-3.98880219534178	0.000183180028167086	8.77000729515667	0.487020435935777	0.431585942446819	MPV17	No significance
CEP72	0.286681081575274	5.21441027684349	3.98867256076591	0.000183259028563871	8.77000729515667	0.486616312862429	0.286681081575274	CEP72	No significance
PLPPR5	1.38776942580566	4.17623785022106	3.98826827314303	0.000183505615709324	8.76981259284894	0.485356033862701	1.38776942580566	PLPPR5	Low-ICI up
SERPING1	-1.12241885024855	5.12351409940264	-3.98826352678158	0.000183508512555203	8.76981259284894	0.48534123854188	1.12241885024855	SERPING1	High-ICI up
PDE7A	0.361543937021946	5.72027968985078	3.98794127623121	0.000183705294750848	8.76914956511485	0.484336745081113	0.361543937021946	PDE7A	No significance
HLA-DQA1	-1.10659192337512	3.9504223922288	-3.98614330374941	0.000184806963184036	8.76140630988004	0.478733098241223	1.10659192337512	HLA-DQA1	High-ICI up
LOC100288637	0.707392553520475	5.4505426975045	3.9836677756418	0.000186334208835265	8.75041497734274	0.471020104476335	0.707392553520475	LOC100288637	Low-ICI up
FBRSL1	0.296958638860819	5.32254641091472	3.98320208246933	0.000186622867927639	8.74906333343444	0.469569451121422	0.296958638860819	FBRSL1	No significance
SH3BP5	0.934970368608096	6.70760663786417	3.98087103692414	0.000188074249328136	8.7387678149275	0.46230960193131	0.934970368608096	SH3BP5	Low-ICI up
SLC5A3	0.287421894211498	4.16425693593006	3.98066356461683	0.000188203953695119	8.73865370864363	0.461663563996389	0.287421894211498	SLC5A3	No significance
GSTA4	0.804441870364764	7.72299839858736	3.98028459482462	0.000188441094715977	8.73771698662443	0.460483557964252	0.804441870364764	GSTA4	Low-ICI up
TBC1D24	0.522211247346719	5.96831803546177	3.97894586104793	0.000189281116230335	8.7321795421732	0.456315628289265	0.522211247346719	TBC1D24	No significance
IDE	-0.516446599654455	5.66520238117017	-3.97835537045571	0.000189652779419575	8.73038650863982	0.454477486279126	0.516446599654455	IDE	No significance
FBXL5	-0.293558487989149	7.79218893446912	-3.97812563715091	0.000189797566695474	8.73038650863982	0.453762390057814	0.293558487989149	FBXL5	No significance
MCM5	0.410023320871463	8.14603756848561	3.97802191235083	0.000189862973167719	8.73038650863982	0.453439531175838	0.410023320871463	MCM5	No significance
ALDH1B1	0.286491251566951	4.36305444491912	3.97766864165255	0.000190085900475639	8.72957084918306	0.452339959595538	0.286491251566951	ALDH1B1	No significance
ZNF22	0.241015672781932	7.86419733741991	3.97723416895587	0.000190360415074761	8.72836562040637	0.45098771945059	0.241015672781932	ZNF22	No significance
AKT3	0.300215057695004	6.00978625494083	3.97682177938024	0.000190621330022302	8.72726578303855	0.449704288195591	0.300215057695004	AKT3	No significance
TMEM129	-0.348116647751447	4.97893906288352	-3.97636025153834	0.00019091374275533	8.72593007493819	0.448268019863472	0.348116647751447	TMEM129	No significance
RTKN2	0.499567387084958	3.52812920518761	3.97476413095837	0.000191928340099616	8.7191657620791	0.443301648609604	0.499567387084958	RTKN2	No significance
THOC2	0.237716702298289	6.90008467366727	3.97425906251305	0.000192250474505744	8.7191657620791	0.441730352143138	0.237716702298289	THOC2	No significance
SLC4A4	-0.355238269000897	3.80359683930915	-3.97424968479937	0.000192256460565454	8.7191657620791	0.441701178625215	0.355238269000897	SLC4A4	No significance
NICN1	-0.308248550773039	6.67888941865424	-3.97421823745046	0.000192276535607537	8.7191657620791	0.441603348052102	0.308248550773039	NICN1	No significance
LRP8	0.590652446545849	5.67774618036142	3.97347659725663	0.000192750562089875	8.71648644737765	0.439296283898816	0.590652446545849	LRP8	Low-ICI up
SORBS2	-0.584352491372246	5.20530970620018	-3.97293460535484	0.000193097693068339	8.71476309595835	0.437610433208787	0.584352491372246	SORBS2	No significance
GRAMD1B	-0.432658205468213	7.36684305763211	-3.97270995465481	0.000193241752128423	8.71455916814532	0.436911702019512	0.432658205468213	GRAMD1B	No significance
IGFBPL1	0.939749049223613	7.65145407495605	3.97209777702938	0.000193634841474932	8.7124988971133	0.435007760308345	0.939749049223613	IGFBPL1	Low-ICI up
LIN7B	-0.361966457742328	5.39700765747213	-3.97137806109043	0.000194097967891169	8.70992337873705	0.432769576894654	0.361966457742328	LIN7B	No significance
PCID2	0.347341724699267	6.15366262184728	3.97082324783344	0.000194455709870086	8.70813719909887	0.431044368677567	0.347341724699267	PCID2	No significance
DNAJC5	-0.268074291050769	6.52485519606914	-3.96935018504242	0.00019540862031498	8.70240694610932	0.426464505648334	0.268074291050769	DNAJC5	No significance
HMOX2	-0.514313857938299	6.71320389675858	-3.96926308325882	0.000195465106229742	8.70240694610932	0.426193730104983	0.514313857938299	HMOX2	No significance
TRDC	-0.248636595941825	2.99721920333682	-3.96879184787434	0.000195770977351467	8.70101995911879	0.424728847587669	0.248636595941825	TRDC	No significance
PKIB	-1.13576897293917	5.28203760080079	-3.96795435682541	0.000196315716884762	8.6978794936405	0.422125668298196	1.13576897293917	PKIB	High-ICI up
CDH17	-0.385853349826357	3.81938243534494	-3.96767764232972	0.000196496024279375	8.69742283602782	0.4212656238364	0.385853349826357	CDH17	No significance
HNRNPH3	0.196216159966292	9.19155810016305	3.96720550646883	0.000196804036640778	8.6960304114418	0.419798277911825	0.196216159966292	HNRNPH3	No significance
KIF23	0.639088224015034	7.13899321495697	3.96673950905316	0.000197108500285178	8.69466697349967	0.418350107669638	0.639088224015034	KIF23	Low-ICI up
CAMSAP2	0.348094660163347	7.70211238852459	3.96581075354769	0.000197716664546528	8.69108871699009	0.415464124651921	0.348094660163347	CAMSAP2	No significance
ABL2	0.394743262588512	6.67892854945238	3.9653089946739	0.000198045975819491	8.68955350753022	0.413905137437919	0.394743262588512	ABL2	No significance
ARHGAP5-AS1	-0.399181966262795	4.42180790951683	-3.96482851749768	0.000198361814615092	8.68861476117191	0.412412379366056	0.399181966262795	ARHGAP5-AS1	No significance
CALML4	0.372391834493243	5.62487910515058	3.96475125716212	0.000198412646478633	8.68861476117191	0.412172354769313	0.372391834493243	CALML4	No significance
CKS2	0.444813581169363	10.0339328618702	3.96434021637501	0.000198683293338825	8.68751232676915	0.410895419897963	0.444813581169363	CKS2	No significance
DDX39A	0.380133337356874	9.18152480369579	3.96379126717997	0.000199045299451676	8.68604066333321	0.409190178620833	0.380133337356874	DDX39A	No significance
RWDD2A	-0.323240446315063	4.70849752848093	-3.96367166392238	0.000199124256381645	8.68604066333321	0.408818664183734	0.323240446315063	RWDD2A	No significance
C15orf48	-0.901113157659778	3.70741821734592	-3.96306484447288	0.000199525317390812	8.6840004164751	0.406933846452462	0.901113157659778	C15orf48	High-ICI up
RDH10	-1.03684090281917	5.88837761422447	-3.96280023724864	0.000199700445853699	8.68359676413532	0.406112012303726	1.03684090281917	RDH10	High-ICI up
CBLL1	0.362937338310889	5.80940683242983	3.96236617307621	0.000199988048810121	8.68238209776956	0.404763936017595	0.362937338310889	CBLL1	No significance
FBXO28	0.514506431599833	7.30027104465177	3.96185159233197	0.000200329517231176	8.68078193065083	0.403165908554238	0.514506431599833	FBXO28	No significance
SIGLEC1	-0.401360457660283	3.71745653348588	-3.96064009008118	0.000201135670924802	8.67584851610338	0.399404065668713	0.401360457660283	SIGLEC1	No significance
TAGLN2	-0.459231963391392	6.92337999878912	-3.95963584726376	0.000201806277560935	8.67190645292484	0.396286285805401	0.459231963391392	TAGLN2	No significance
BRCA2	0.398608193000205	4.96582803260745	3.95932167910278	0.00020201651240505	8.67126379962981	0.395311010152525	0.398608193000205	BRCA2	No significance
MX1	-0.974502251584167	4.79939322333888	-3.95857450979993	0.000202517350094533	8.66855051095358	0.392991742811869	0.974502251584167	MX1	High-ICI up
SPRYD3	-0.322745111031595	4.70460991928266	-3.95756175023413	0.000203198125257149	8.66480314925657	0.389848465447891	0.322745111031595	SPRYD3	No significance
CIB1	-0.668484170999155	5.17622699671203	-3.9573994371601	0.000203307436462078	8.66480314925657	0.389344741238665	0.668484170999155	CIB1	High-ICI up
SERPINB6	-0.567928854420442	6.79612017630016	-3.95711331874921	0.000203500263360154	8.66480314925657	0.388456827062068	0.567928854420442	SERPINB6	No significance
KDM5A	0.320950595127858	5.40402731896749	3.95693280125502	0.000203622012056528	8.66480314925657	0.387896644260221	0.320950595127858	KDM5A	No significance
LOC391020	-0.400741126627077	3.33962047698356	-3.95689374116651	0.000203648365072808	8.66480314925657	0.387775434727962	0.400741126627077	LOC391020	No significance
LGALS3BP	-0.847154471900578	5.08743127008772	-3.95519226584632	0.00020479950668975	8.65752708603705	0.382496159393495	0.847154471900578	LGALS3BP	High-ICI up
ANXA2	-0.680921899585739	8.98595355972096	-3.95442700847897	0.00020531928529025	8.65472979423391	0.380122172357287	0.680921899585739	ANXA2	High-ICI up
ABCB7	0.328343623649768	7.53316026491946	3.95424896567356	0.000205440397617189	8.65472979423391	0.379569884527287	0.328343623649768	ABCB7	No significance
HMGB2	0.255520963058817	11.9523488721898	3.95294850189467	0.000206327116784939	8.64937067656635	0.375536286539293	0.255520963058817	HMGB2	No significance
LOC728024	-0.327666360031957	3.8802860717566	-3.9510692338304	0.000207615004376766	8.64124732520399	0.369708782254562	0.327666360031957	LOC728024	No significance
CLGN	0.43960993660923	8.47583886094461	3.94873866367083	0.0002092229267024	8.63247751301458	0.362484031339264	0.43960993660923	CLGN	No significance
INIP	0.223226889070117	6.31622753720658	3.94869733927719	0.00020925154537187	8.63247751301458	0.362355948161134	0.223226889070117	INIP	No significance
LINC01555	-0.3682995470521	3.13588741196832	-3.94869713555692	0.000209251686465018	8.63247751301458	0.362355316740842	0.3682995470521	LINC01555	No significance
KCNK3	0.672591379902893	7.12404964959804	3.948282526945	0.000209539027060534	8.63134969090972	0.361070297975223	0.672591379902893	KCNK3	Low-ICI up
MLKL	-0.222950419731952	3.15657677775841	-3.94759282958806	0.000210017856873795	8.62890806439582	0.358932854062527	0.222950419731952	MLKL	No significance
CACNA2D4	-0.600707589098628	5.3889310718314	-3.94683367427915	0.000210546126225511	8.62671422204848	0.356580401457058	0.600707589098628	CACNA2D4	High-ICI up
REC8	0.366337964560344	8.54202192368482	3.94677694928489	0.000210585650455963	8.62671422204848	0.356404633847836	0.366337964560344	REC8	No significance
CCT6A	0.281512203574813	9.29930703009272	3.94641382069257	0.000210838836520069	8.62583061297897	0.355279481013424	0.281512203574813	CCT6A	No significance
AQP11	-0.365350595842433	5.17102102824828	-3.94527080879183	0.000211637698709944	8.62122400705898	0.3517382516598	0.365350595842433	AQP11	No significance
FAT3	1.26822700486251	4.86639428224671	3.94469076981109	0.000212044207126514	8.61930446614465	0.349941426527684	1.26822700486251	FAT3	Low-ICI up
ZNF286A	0.391521866238573	4.83979600700689	3.94332699945812	0.000213002940290769	8.61364458547413	0.345717385101584	0.391521866238573	ZNF286A	No significance
EHHADH	-0.302831680395192	3.07320884856905	-3.94085936346847	0.000214748306898597	8.60313664335423	0.338076453927664	0.302831680395192	EHHADH	No significance
DPF1	0.326296433359714	5.89746406867497	3.94076926048098	0.000214812296767458	8.60313664335423	0.337797506053266	0.326296433359714	DPF1	No significance
M6PR	-0.419280910262496	6.5555129834231	-3.93978893347208	0.000215509698117457	8.59930733231119	0.334762771027934	0.419280910262496	M6PR	No significance
NXNL1	-0.49840600134813	5.63444671324611	-3.93887796160262	0.000216159713177627	8.59580886379575	0.331943125074837	0.49840600134813	NXNL1	No significance
KCNA10	0.184868385694985	3.38428630446095	3.93828636404097	0.000216582851838347	8.59383341600736	0.330112210239177	0.184868385694985	KCNA10	No significance
SLC24A2	-0.763165542130581	5.80437602158616	-3.93767247447925	0.00021702277744542	8.59175138090066	0.328212472644868	0.763165542130581	SLC24A2	High-ICI up
RNF125	-0.138990304897042	2.47114788107707	-3.93699058611647	0.000217512440374353	8.5893448483619	0.326102507134189	0.138990304897042	RNF125	No significance
ACBD4	-0.216970667050317	5.66542519085113	-3.93645798889092	0.000217895636871252	8.58764987871865	0.324454639726599	0.216970667050317	ACBD4	No significance
LOC101927752	-0.354732404632454	5.24070543173493	-3.93494528343105	0.000218987553935579	8.58128223792477	0.319774999016603	0.354732404632454	LOC101927752	No significance
MAPKAPK5	0.312488315267538	6.49947827107698	3.93475679769296	0.000219123977032064	8.5812271939787	0.319191980493769	0.312488315267538	MAPKAPK5	No significance
HSBP1	-0.435943874202142	9.19995028054698	-3.93433704074478	0.000219428084599921	8.5800693036575	0.317893658727034	0.435943874202142	HSBP1	No significance
OXLD1	-0.356094036321213	5.89363491708602	-3.93409151982298	0.000219606148988961	8.57974149095324	0.317134291739204	0.356094036321213	OXLD1	No significance
DROSHA	0.249794340333535	8.42059730371481	3.93311593618105	0.000220315067187262	8.57593373618417	0.314117198550512	0.249794340333535	DROSHA	No significance
OIP5	0.597668550247495	6.79142181173124	3.93261112342826	0.000220682758680018	8.57436944607372	0.312556182945068	0.597668550247495	OIP5	Low-ICI up
PDZD11	-0.300307529946064	9.20886769256013	-3.93065252670211	0.000222114942972992	8.56659403940636	0.306500777657474	0.300307529946064	PDZD11	No significance
PLPPR4	0.95161346390715	8.32476723188075	3.9306264295205	0.000222134086247531	8.56659403940636	0.306420104634144	0.95161346390715	PLPPR4	Low-ICI up
CCEPR	-0.610625536737192	5.84586734430208	-3.93033819992181	0.000222345619220253	8.56606084631594	0.305529134294393	0.610625536737192	CCEPR	High-ICI up
NAA16	0.429713957857227	5.72102153289016	3.92966890620651	0.000222837564607218	8.56371188085494	0.303460371107019	0.429713957857227	NAA16	No significance
EAF2	-0.488850999989006	5.08205018421897	-3.9268128419854	0.000224948627427039	8.5516409166324	0.294634671798308	0.488850999989006	EAF2	No significance
CHAC2	0.576127897449538	6.4148949060274	3.92678230734482	0.000224971300751607	8.5516409166324	0.294540334924119	0.576127897449538	CHAC2	No significance
NFKBID	-0.166079119319166	3.95951094839454	-3.92656649455787	0.000225131614008372	8.55145127190874	0.293873592721542	0.166079119319166	NFKBID	No significance
HS3ST5	0.766692056339442	4.7237351859455	3.92612953698348	0.000225456537901735	8.55020814499806	0.292523700436424	0.766692056339442	HS3ST5	Low-ICI up
N4BP2	0.375808658596073	7.84714748895693	3.92580458772169	0.000225698464281196	8.54949796239713	0.291519891713173	0.375808658596073	N4BP2	No significance
TNFRSF11A	-0.246642330257125	2.94260404585514	-3.92416341973447	0.00022692414284845	8.54252104392851	0.286450855751183	0.246642330257125	TNFRSF11A	No significance
TRAF3IP3	-0.135263469235378	2.9127897107299	-3.92387379025152	0.000227141111385143	8.54197840439	0.285556411794108	0.135263469235378	TRAF3IP3	No significance
FLAD1	0.363852932517021	6.05399019762431	3.92093946592159	0.000229350567652576	8.52884839472134	0.276496688820638	0.363852932517021	FLAD1	No significance
PRUNE2	-0.709186228258938	4.85036537865317	-3.92051540282165	0.00022967157887271	8.52766566867372	0.275187719921142	0.709186228258938	PRUNE2	High-ICI up
PPM1A	0.210175223387979	7.17958608278509	3.92010609095208	0.00022998183342451	8.52655275375013	0.273924362093174	0.210175223387979	PPM1A	No significance
LRRC40	0.334913999828247	8.4295119243165	3.9169578253679	0.000232381700660215	8.51241036242791	0.264209673561184	0.334913999828247	LRRC40	No significance
TUBA4A	-0.663274612280764	8.92087502802549	-3.91625158862243	0.000232923350532146	8.50988523794831	0.262031042712703	0.663274612280764	TUBA4A	High-ICI up
C3orf18	-0.307018231246213	6.56295996245761	-3.91562739624791	0.000233403086957056	8.50775007801887	0.26010569620745	0.307018231246213	C3orf18	No significance
FCGBP	-0.795225913921645	4.05200992139116	-3.91511778047124	0.000233795467589577	8.50615948277263	0.258533898187149	0.795225913921645	FCGBP	High-ICI up
PFKL	-0.264537959509564	6.29932394806534	-3.9140533717889	0.000234617060468769	8.501930764042	0.255251347100814	0.264537959509564	PFKL	No significance
UPF3B	0.222344266547933	3.98163320621058	3.91377043792923	0.000234835917387032	8.50141737199363	0.254378889118735	0.222344266547933	UPF3B	No significance
ZNF664	0.238216920561428	9.39983656438313	3.91258885265149	0.00023575202917404	8.49663154921911	0.25073573641508	0.238216920561428	ZNF664	No significance
MEAF6	0.242037702308493	5.97594572496224	3.91116168733783	0.000236863128133626	8.49067890858376	0.246336246779138	0.242037702308493	MEAF6	No significance
C3	-1.45883602195657	5.5850024831431	-3.9100509968277	0.000237731322992882	8.48623086981177	0.24291299355918	1.45883602195657	C3	High-ICI up
PPRC1	0.401498863576992	6.23138160490234	3.90930491295508	0.000238316232625751	8.48351550033008	0.240613810515929	0.401498863576992	PPRC1	No significance
SLC12A5	-0.888885763210549	6.38244611564217	-3.90884694653014	0.000238675951106795	8.48253480727118	0.239202636515982	0.888885763210549	SLC12A5	High-ICI up
SP140L	-0.248252663599496	2.97110069297957	-3.90874950310366	0.000238752557244143	8.48253480727118	0.238902387568526	0.248252663599496	SP140L	No significance
CREB3	-0.269614129596059	6.97158607122989	-3.90783434452048	0.000239473173105487	8.48002941856729	0.236082755020835	0.269614129596059	CREB3	No significance
IL2RB	-0.394453649673578	4.52765778768041	-3.90782002471248	0.000239484465436578	8.48002941856729	0.236038638297464	0.394453649673578	IL2RB	No significance
SNTB1	-0.171691689657894	3.00445607282223	-3.90755027540079	0.000239697280359499	8.48002941856729	0.235207607349733	0.171691689657894	SNTB1	No significance
MGA	0.417716295888314	6.15768560653886	3.90750608730866	0.000239732159262287	8.48002941856729	0.235071477949063	0.417716295888314	MGA	No significance
MRPS35	0.255202272261569	8.48483396987896	3.90735126396823	0.000239854404183715	8.48002941856729	0.234594523760177	0.255202272261569	MRPS35	No significance
GFAP	-0.846573714921094	4.7560886457266	-3.90629545031902	0.00024068964968974	8.47584029493456	0.231342241172586	0.846573714921094	GFAP	High-ICI up
MOK	-0.453524631937815	7.92740232744947	-3.90561075182288	0.0002412328031866	8.47341387450735	0.229233399611285	0.453524631937815	MOK	No significance
TCF3	0.360897989387397	5.31062577377926	3.90478843708666	0.000241886681780022	8.47033374219321	0.226700991042263	0.360897989387397	TCF3	No significance
CPSF7	0.240136716107903	7.45994307999671	3.90337362906388	0.00024301568244097	8.46444029432943	0.222344662552656	0.240136716107903	CPSF7	No significance
LARP1B	0.22131447762417	5.02689630480694	3.90274961490028	0.000243515247152924	8.46230176758103	0.220423556421847	0.22131447762417	LARP1B	No significance
FAM189B	0.261023313559465	7.4971074806501	3.90101128023695	0.000244912111006374	8.45487344741115	0.215072820100824	0.261023313559465	FAM189B	No significance
LARS1	0.266969879416465	6.55546174496328	3.90047757602264	0.00024534252012143	8.45322107327678	0.213430314219256	0.266969879416465	LARS1	No significance
ZNF141	0.3957460052385	4.51503735201545	3.90031635670413	0.000245472679401322	8.45322107327678	0.212934178172116	0.3957460052385	ZNF141	No significance
CASP2	0.333941907933268	5.4721463494408	3.89969457919859	0.000245975289089499	8.45109243220727	0.211020833386551	0.333941907933268	CASP2	No significance
SCARB1	-0.38186568391049	5.86049865521612	-3.89938772644128	0.000246223695920248	8.45045802520858	0.210076646320114	0.38186568391049	SCARB1	No significance
PRR16	-1.03669882201965	5.54746927488734	-3.8985826054748	0.000246876613385343	8.44745880486496	0.207599492568412	1.03669882201965	PRR16	High-ICI up
KAZN	-0.325326838110925	4.92881736259612	-3.89823398344863	0.000247159846510516	8.44662547787133	0.206526963456424	0.325326838110925	KAZN	No significance
ARL2BP	-0.491042836227671	7.11572756492801	-3.89721939968951	0.000247985909519178	8.44305055236872	0.203405934655389	0.491042836227671	ARL2BP	No significance
TICRR	0.377515420889097	4.96699154459028	3.897134767182	0.000248054936182798	8.44305055236872	0.203145612417102	0.377515420889097	TICRR	No significance
SERTAD4	0.465249143831016	7.01968694312834	3.896579281264	0.000248508451723583	8.44163013505422	0.201437068069304	0.465249143831016	SERTAD4	No significance
NSG1	1.01137556667681	5.96877828475192	3.89648997394643	0.000248581439258302	8.44163013505422	0.201162393006143	1.01137556667681	NSG1	Low-ICI up
CACHD1	0.692109584820257	6.12427365825538	3.89622736873166	0.00024879617609304	8.44120295272996	0.200354741396391	0.692109584820257	CACHD1	Low-ICI up
MREG	-0.714912982732835	6.6569462220648	-3.89581067243929	0.000249137281879661	8.44105483873189	0.19907324258524	0.714912982732835	MREG	High-ICI up
ADGRB3	0.843706815844137	7.18273637650635	3.89579359570055	0.000249151270408996	8.44105483873189	0.199020726860628	0.843706815844137	ADGRB3	Low-ICI up
TMEM167B	-0.25990620269115	7.66638988354277	-3.89553275232367	0.000249365035942818	8.44105483873189	0.198218577614831	0.25990620269115	TMEM167B	No significance
CCNY	0.277060519342778	7.62996580145839	3.89550686380201	0.000249386261636215	8.44105483873189	0.198138966580591	0.277060519342778	CCNY	No significance
SREK1IP1	0.358833442175743	6.56494443963262	3.89411589508601	0.000250529257407243	8.43568150996605	0.193861987173606	0.358833442175743	SREK1IP1	No significance
SLC2A5	-0.554000793292536	4.65292195072667	-3.89402981285643	0.000250600158662509	8.43568150996605	0.193597329124366	0.554000793292536	SLC2A5	No significance
RBM12	0.230943576333952	7.52643735361261	3.89241660293653	0.000251932445033177	8.43000405033554	0.188638181847756	0.230943576333952	RBM12	No significance
ZNF410	0.313763705988042	7.61671359845253	3.89224425094442	0.000252075185603742	8.43000405033554	0.188108428007941	0.313763705988042	ZNF410	No significance
KLHL41	-1.14885944225009	4.67560403794262	-3.89204058234376	0.000252243962549734	8.43000405033554	0.187482434830162	1.14885944225009	KLHL41	High-ICI up
ZNF502	0.286684383012791	6.26831905394048	3.8919928936525	0.000252283497104295	8.43000405033554	0.187335862257076	0.286684383012791	ZNF502	No significance
TBC1D15	0.295341603298956	6.69293971644984	3.89197371825936	0.000252299395437105	8.43000405033554	0.18727692642768	0.295341603298956	TBC1D15	No significance
PMCH	0.419340268422733	3.92137286920216	3.89144725797362	0.000252736260397504	8.42832115017671	0.185658910071547	0.419340268422733	PMCH	No significance
PTP4A1	0.355686096028903	7.51172954071881	3.89102949429055	0.000253083444518456	8.42715323522008	0.184375051710303	0.355686096028903	PTP4A1	No significance
ADAM28	-0.189318954232615	3.33397661908256	-3.89043849190286	0.000253575382370529	8.42516377896013	0.182558939470021	0.189318954232615	ADAM28	No significance
CDCA7L	0.491872991035555	7.59276236766351	3.89000181158524	0.000253939456079262	8.42390554169304	0.181217152841641	0.491872991035555	CDCA7L	No significance
NCL	0.251783755687827	11.4907044307686	3.88933698858865	0.000254494704151608	8.42156566543029	0.179174522200097	0.251783755687827	NCL	No significance
SERGEF	0.489751219232453	5.31210154273758	3.88843458420309	0.000255250242998193	8.41809969665391	0.17640226372862	0.489751219232453	SERGEF	No significance
MIR17HG	0.718436841435813	4.44895291449834	3.88815500373542	0.000255484759064638	8.41758507664892	0.175543446683256	0.718436841435813	MIR17HG	Low-ICI up
NTNG2	-0.660653894776831	6.79935019256573	-3.88766435379956	0.000255896823879849	8.41606988571206	0.174036352640592	0.660653894776831	NTNG2	High-ICI up
LRMP	-0.184098923300622	3.25196532770514	-3.88741653140892	0.000256105196418946	8.41570496720886	0.173275176858059	0.184098923300622	LRMP	No significance
SPATA5L1	0.249400360470774	7.05017729826278	3.88688007660983	0.000256556813819281	8.41397206310517	0.171627576557147	0.249400360470774	SPATA5L1	No significance
VAV1	-0.290362483008469	3.30049441040379	-3.88668260816761	0.000256723246342667	8.41384492610537	0.171021130215576	0.290362483008469	VAV1	No significance
ADPRH	-0.177082647999597	3.45368011285016	-3.88604513578665	0.000257261236267654	8.41163278012058	0.169063508879341	0.177082647999597	ADPRH	No significance
NOL3	-0.440932745599181	5.34880367772752	-3.88587207804832	0.000257407473908613	8.41162048111057	0.168532096372914	0.440932745599181	NOL3	No significance
LOC105373510	0.68757635743831	3.36995312204424	3.88503274725395	0.000258117861141889	8.40893879227251	0.165954940366242	0.68757635743831	LOC105373510	Low-ICI up
ATF2	0.178108865513813	5.03241316767818	3.88496531684153	0.000258175014135997	8.40893879227251	0.165747910200807	0.178108865513813	ATF2	No significance
ZMYND19	0.373070270873841	7.44557513750791	3.88334316854784	0.000259553593381714	8.40206191628599	0.160768098386219	0.373070270873841	ZMYND19	No significance
CELF6	-0.595247707596301	6.43947434616043	-3.88281798609404	0.000260001432415455	8.4003805558778	0.159156109293029	0.595247707596301	CELF6	High-ICI up
UGCG	-0.634421313596196	8.82485423569806	-3.8826315847068	0.000260160561010439	8.40030315384929	0.158584001763376	0.634421313596196	UGCG	High-ICI up
APH1B	-0.280021523976991	4.72677977741508	-3.88186481743244	0.000260816125732156	8.39747720698232	0.15623079123107	0.280021523976991	APH1B	No significance
AGO1	0.233287453740065	4.71265002182724	3.88164605588665	0.000261003451634202	8.39724579445958	0.15555946159636	0.233287453740065	AGO1	No significance
CXCL12	-0.18630028441773	3.43912036921567	-3.88134154630557	0.000261264418973735	8.39660797348685	0.154625027662748	0.18630028441773	CXCL12	No significance
PHAX	0.270883634269923	6.85043037231481	3.88109917030877	0.000261472316486735	8.39626393159724	0.153881290858679	0.270883634269923	PHAX	No significance
WRAP53	0.379113769522871	5.85026944232901	3.87786961388731	0.000264257677368784	8.38236836256929	0.143973921478133	0.379113769522871	WRAP53	No significance
LAMTOR1	-0.278876917993201	7.66417629466092	-3.87782438180281	0.000264296889909985	8.38236836256929	0.14383519661611	0.278876917993201	LAMTOR1	No significance
C1R	-0.752093425536567	4.7056861086785	-3.87735144190162	0.000264707225336434	8.38093240203658	0.142384767229041	0.752093425536567	C1R	High-ICI up
BLOC1S6	0.230069013835612	7.0236980933221	3.87650131692294	0.000265446356226139	8.37771135879869	0.139777834482006	0.230069013835612	BLOC1S6	No significance
SIRT1	0.314269342383227	8.41356094440539	3.87614324184099	0.000265758273422966	8.37736934763558	0.138679887578807	0.314269342383227	SIRT1	No significance
EIF3LP3	0.263249224181239	4.5123675212729	3.8760904363162	0.000265804301804038	8.37736934763558	0.138517977807698	0.263249224181239	EIF3LP3	No significance
GBP3	-0.916337374372324	3.18740930449699	-3.87578383177741	0.000266071707618268	8.37671907532748	0.13757790730013	0.916337374372324	GBP3	High-ICI up
GPC2	0.466609326362479	6.59788752910469	3.87506675861159	0.000266698114019614	8.37412650583126	0.135379482733266	0.466609326362479	GPC2	No significance
ZSCAN29	0.27252913013252	6.82452755852809	3.8733757666082	0.000268180912044249	8.36692707101162	0.130196136503231	0.27252913013252	ZSCAN29	No significance
ATP6V1B2	-0.354705328170855	9.40963529215984	-3.87206326924166	0.000269337271648532	8.36151879498171	0.126173896658805	0.354705328170855	ATP6V1B2	No significance
SLC1A3	-0.776108448609536	7.29676722779147	-3.87178935683006	0.00026957920220549	8.36102209803392	0.125334574213822	0.776108448609536	SLC1A3	High-ICI up
ZNF367	0.48868591787601	8.96942179379533	3.86966820683661	0.000271459768702039	8.3517910664009	0.118836130703511	0.48868591787601	ZNF367	No significance
BICD2	0.406794549140031	6.02607623013907	3.86865292995482	0.000272364344973117	8.34778934446371	0.115726428960219	0.406794549140031	BICD2	No significance
PTTG3P	0.311964962260612	5.88743732571933	3.86822945668874	0.000272742499985022	8.34658496220342	0.114429510639861	0.311964962260612	PTTG3P	No significance
UBE3A	0.182564900945579	7.60581991799171	3.86777396601945	0.000273149809003036	8.3452289220517	0.113034630105026	0.182564900945579	UBE3A	No significance
METRNL	-0.70892787055797	5.14548496933973	-3.86732586204759	0.000273551082795364	8.34390747905396	0.111662464901523	0.70892787055797	METRNL	High-ICI up
RAPH1	0.475610203007062	5.28070061335957	3.86670506149205	0.00027410794084474	8.34176959177701	0.109761630420691	0.475610203007062	RAPH1	No significance
LOC100505942	-0.284214989899201	3.67226853113008	-3.86473088560026	0.000275886022546965	8.33323687984631	0.103718081362524	0.284214989899201	LOC100505942	No significance
PHF3	0.169825890125745	5.62200529862685	3.86306137815752	0.000277398339320468	8.32681396362998	0.09860863646478	0.169825890125745	PHF3	No significance
YY1AP1	0.443614104368418	9.41307883312895	3.86291890905953	0.000277527762474068	8.32681396362998	0.0981726772154277	0.443614104368418	YY1AP1	No significance
LOC107985944	-0.39656061984014	3.83329903605315	-3.8625700572585	0.000277844914707097	8.32681396362998	0.0971052214726242	0.39656061984014	LOC107985944	No significance
CEBPG	0.266014034782001	7.20418859376631	3.86256226004348	0.000277852007378057	8.32681396362998	0.097081363332979	0.266014034782001	CEBPG	No significance
PPP1R12B	0.337890697198175	4.6993489935929	3.86253056409297	0.000277880841122712	8.32681396362998	0.0969843794574849	0.337890697198175	PPP1R12B	No significance
ESCO1	0.278462423655122	5.52428318323188	3.86144326707755	0.000278871695115568	8.32247172911931	0.0936577319589258	0.278462423655122	ESCO1	No significance
CCS	-0.527257561352364	4.56125464391495	-3.85954470169426	0.000280609999105361	8.31429929423545	0.0878502894511444	0.527257561352364	CCS	No significance
ANXA6	-0.609296357356869	5.21247183960485	-3.85404152449874	0.000285707636303825	8.2892088114613	0.0710263960665456	0.609296357356869	ANXA6	High-ICI up
FAAP24	0.281545113403219	4.4597662352732	3.85389295462451	0.000285846483037223	8.2892088114613	0.0705723965611673	0.281545113403219	FAAP24	No significance
KLF5	0.449688627639851	3.7233904223715	3.85326368648351	0.000286435287494379	8.28703128264817	0.0686495952329063	0.449688627639851	KLF5	No significance
LILRB4	-0.486752220434008	2.88659748612949	-3.85302851084295	0.000286655639499383	8.28671259192985	0.0679310366952182	0.486752220434008	LILRB4	No significance
SLC19A2	0.54749151274152	6.59854295646223	3.85222347229646	0.000287411167596917	8.28376065224969	0.065471508719483	0.54749151274152	SLC19A2	No significance
FAM111A-DT	-0.414328089834673	3.39356449956813	-3.85206772074512	0.000287557560894558	8.28376065224969	0.0649956967211542	0.414328089834673	FAM111A-DT	No significance
GPM6B	-0.531188917690468	8.87018309228263	-3.85081812420475	0.000288734670298136	8.2786565084136	0.0611786640557677	0.531188917690468	GPM6B	No significance
TLR1	-0.413629259643418	3.27567329305584	-3.85009915010262	0.000289414033102134	8.27605498816271	0.0589828097450997	0.413629259643418	TLR1	No significance
AKR7A2	-0.319415804038617	7.8167294698088	-3.84964371148762	0.000289845173420722	8.27469597685162	0.0575919579327095	0.319415804038617	AKR7A2	No significance
P2RY12	-0.240630123548638	2.55603990940258	-3.84839454309752	0.00029103086436899	8.26959441938471	0.0537776567605501	0.240630123548638	P2RY12	No significance
MND1	0.599794620068929	6.2125432197283	3.84690800593268	0.000292447930623469	8.26337451291557	0.0492395134155679	0.599794620068929	MND1	Low-ICI up
PGAP4	0.907911018942496	4.61100538273143	3.84648055609873	0.000292856628988197	8.2621470247911	0.0479347748587102	0.907911018942496	PGAP4	Low-ICI up
DDX55	0.341910022761652	6.6087001361416	3.84624988262613	0.000293077410962294	8.26184665282603	0.0472307079217185	0.341910022761652	DDX55	No significance
CNOT2	0.212630818734183	7.93922355032149	3.84591607225919	0.000293397190173974	8.26105979850175	0.0462118885283278	0.212630818734183	CNOT2	No significance
MGC2889	-0.848933490145672	5.01496093429799	-3.84507513354404	0.000294204266963167	8.2578826780305	0.0436455002737777	0.848933490145672	MGC2889	High-ICI up
ITGAX	-0.315679148296687	3.98322017438913	-3.84311148137541	0.000296097156314042	8.24941578137018	0.0376540973623927	0.315679148296687	ITGAX	No significance
POLE	0.382336419122833	7.16084768900245	3.84248788977065	0.000296700717913805	8.24726313898962	0.0357518043691538	0.382336419122833	POLE	No significance
EYA2	0.54863016216002	7.69864077338903	3.84166545222688	0.000297498544569544	8.24417365931528	0.0332432037535675	0.54863016216002	EYA2	No significance
ATF6	0.297512072832317	7.21656372992755	3.840978737592	0.000298166286968101	8.24172341193027	0.0311488298908182	0.297512072832317	ATF6	No significance
MARCO	-0.485795676451036	5.01674234719988	-3.84039713761581	0.000298732943733362	8.23976807245525	0.0293752136005425	0.485795676451036	MARCO	No significance
RAN	0.302820185587462	9.3304636233375	3.83994239294202	0.000299176724474663	8.23840991147971	0.027988559704645	0.302820185587462	RAN	No significance
FGFR1OP	0.305143679824261	6.7450331687182	3.83971045258031	0.000299403316353306	8.2381006594235	0.0272813410645725	0.305143679824261	FGFR1OP	No significance
ARL6IP6	0.261573490048087	6.46343848016815	3.8395035372983	0.000299605599243455	8.23790885961459	0.0266504488338102	0.261573490048087	ARL6IP6	No significance
GPR63	0.348104156953899	3.40029669730551	3.83905667786483	0.000300042902100897	8.23705134342209	0.0252880271231906	0.348104156953899	GPR63	No significance
SUV39H1	0.282030616109818	6.32927011271036	3.83888546386514	0.000300210616787346	8.23705134342209	0.0247660408188457	0.282030616109818	SUV39H1	No significance
DHRS11	-0.589029923632615	5.58459863517544	-3.8388233832574	0.000300271450802091	8.23705134342209	0.0245767768481517	0.589029923632615	DHRS11	High-ICI up
RBM17	0.186746156549323	7.11436644998111	3.83839978270652	0.000300686861279284	8.23583771703554	0.0232854024760103	0.186746156549323	RBM17	No significance
LONP2	-0.440033112285178	5.87431470940398	-3.83794022498436	0.000301138157537398	8.23445448967957	0.0218845061473765	0.440033112285178	LONP2	No significance
ZNF711	0.336596323245251	6.65342978397002	3.83547992402046	0.000303565307963087	8.22365313458926	0.0143863262602952	0.336596323245251	ZNF711	No significance
NSD3	0.243938980177809	6.32017998854057	3.8346889378843	0.000304349616763236	8.22071013604334	0.0119762713297744	0.243938980177809	NSD3	No significance
RCN2	0.247235074196453	9.42948440050166	3.83357281598159	0.000305459625515672	8.21623718587376	0.00857606405009737	0.247235074196453	RCN2	No significance
FAM217B	0.333214146145779	7.52705841132402	3.83299615387114	0.000306034650382785	8.21430266190548	0.00681952393699614	0.333214146145779	FAM217B	No significance
LRP4	-0.711918475136985	6.94846918149016	-3.83246746990176	0.000306562746003896	8.21259364493956	0.00520926583658188	0.711918475136985	LRP4	High-ICI up
MTERF4	0.212074243273119	5.46918828394632	3.83151100169896	0.000307520372856352	8.20956152116033	0.00229640493477756	0.212074243273119	MTERF4	No significance
PPP2R5E	0.336837275894986	8.30617347926399	3.83149229693892	0.00030753912886344	8.20956152116033	0.00223944513979291	0.336837275894986	PPP2R5E	No significance
PRCC	0.433634662252967	6.2658310699041	3.83115112064874	0.000307881432594357	8.20873373988888	0.00120052309261443	0.433634662252967	PRCC	No significance
LGALSL	-0.878899415960587	7.13976814138588	-3.82999057477244	0.000309048552803719	8.20405178244853	-0.00233306312614001	0.878899415960587	LGALSL	High-ICI up
MMP16	0.218270609274204	3.52450049581207	3.8296911194492	0.000309350392892708	8.20341969401082	-0.00324472977910784	0.218270609274204	MMP16	No significance
MAP3K4	0.424535647903792	7.86922988784788	3.82887380341171	0.0003101756581753	8.20035193969583	-0.00573276366358932	0.424535647903792	MAP3K4	No significance
PCGF2	0.245417356484922	6.0994334293943	3.82852144557987	0.000310532094395607	8.19947046252617	-0.00680529659843643	0.245417356484922	PCGF2	No significance
TLR7	-0.166709669803625	2.96024883042366	-3.8281935169618	0.000310864171727121	8.19870351271415	-0.00780341718154975	0.166709669803625	TLR7	No significance
LOC105369477	0.390352924282751	4.58363951224577	3.82799852976234	0.000311061787279594	8.19856128796031	-0.00839687806726541	0.390352924282751	LOC105369477	No significance
NFASC	0.525561586289965	4.54686980310888	3.82768050863632	0.000311384353865246	8.19784019488697	-0.00936476495906291	0.525561586289965	NFASC	No significance
ABI2	0.184507122945455	7.42690835598186	3.82689826258409	0.000312179146803841	8.19493625027246	-0.0117453010655275	0.184507122945455	ABI2	No significance
DDIT3	-0.401027745911274	7.71986755957534	-3.82539128687094	0.000313715784279397	8.18878486644003	-0.0163305204386512	0.401027745911274	DDIT3	No significance
ENAH	0.395802865745917	9.11814872984815	3.82526071282464	0.000313849269533951	8.18878486644003	-0.0167277625160205	0.395802865745917	ENAH	No significance
CD9	-1.12001333137138	6.37515299647327	-3.82319090258123	0.000315972519724409	8.17983015305304	-0.0230236116550175	1.12001333137138	CD9	High-ICI up
LSM3	0.287137151402694	9.21891424635658	3.82178951159774	0.000317417909861938	8.17401782657346	-0.0272851395203455	0.287137151402694	LSM3	No significance
FAM20B	0.364919282125211	8.64024830378381	3.82154243146318	0.000317673404437703	8.17362874719577	-0.0280363953877281	0.364919282125211	FAM20B	No significance
TMEM144	-0.179725865008894	2.73354325028932	-3.82079435562478	0.000318448159923126	8.1708858128714	-0.030310769356098	0.179725865008894	TMEM144	No significance
SLC25A4	-0.210334489404153	5.15865500377911	-3.81985631172556	0.00031942222047473	8.16725054820851	-0.0331623267881502	0.210334489404153	SLC25A4	No significance
SOX2	-0.618769009102252	4.14082711635904	-3.81885049096812	0.000320469835585738	8.16329712088841	-0.0362194537532279	0.618769009102252	SOX2	High-ICI up
FTO	-0.434206083008968	8.13713877123464	-3.81842675153057	0.000320912168560969	8.16207724728186	-0.0375072381267225	0.434206083008968	FTO	No significance
RBM43	-0.243419753437574	3.29887224966639	-3.81804708687517	0.000321308990200895	8.16181403029917	-0.0386610024424874	0.243419753437574	RBM43	No significance
TMEM108	-0.812509867779082	7.9448259370898	-3.81804298961011	0.000321313275186975	8.16181403029917	-0.0386734532619872	0.812509867779082	TMEM108	High-ICI up
TYMP	-0.577329913381457	4.03293505103558	-3.81710708315756	0.000322293499015677	8.15818835210058	-0.0415172878260153	0.577329913381457	TYMP	No significance
PLCXD1	0.305823313594598	6.4156561091014	3.81689936865712	0.000322511437932905	8.15798152609059	-0.0421483901418496	0.305823313594598	PLCXD1	No significance
TMEM230	-0.310680528439002	10.4499579414333	-3.8163205879391	0.000323119454239133	8.15629011841881	-0.0439068004968055	0.310680528439002	TMEM230	No significance
PRRC2B	0.225910592578728	6.42451683527827	3.81621201310695	0.000323233635859769	8.15629011841881	-0.0442366470396562	0.225910592578728	PRRC2B	No significance
ZNF43	0.498996101078674	7.52366545956218	3.81596034528239	0.000323498448625377	8.15587584525087	-0.0450011834878161	0.498996101078674	ZNF43	No significance
PLAAT3	-0.997376690352421	4.91543549825106	-3.81554321164297	0.00032393782809329	8.15468446826529	-0.0462683186155504	0.997376690352421	PLAAT3	High-ICI up
ZNF26	0.283968941174137	5.71956850993393	3.81506202157638	0.000324445391191013	8.15319211755662	-0.0477299362045143	0.283968941174137	ZNF26	No significance
SPINT2	-0.615646985243111	5.3415488013586	-3.81410125234387	0.000325461101298526	8.14957826363135	-0.0506479480148396	0.615646985243111	SPINT2	High-ICI up
SPP1	-0.960479256251856	11.3536404073929	-3.81396575431434	0.000325604592858789	8.14957826363135	-0.0510594420656183	0.960479256251856	SPP1	High-ICI up
MARCHF5	0.282006891778094	6.75038651978948	3.81354140387143	0.000326054370020341	8.14869481248731	-0.0523480955367237	0.282006891778094	MARCHF5	No significance
AMT	-0.694066881677461	5.67926290323909	-3.8134515140981	0.000326149722372937	8.14869481248731	-0.0526210588201099	0.694066881677461	AMT	High-ICI up
SIGLEC10	-0.191105309705589	3.37989331034785	-3.81246087898054	0.000327202331322347	8.14481052716744	-0.0556290101389152	0.191105309705589	SIGLEC10	No significance
SYNE1	-0.521199890690825	6.93266770968786	-3.81073153106749	0.000329047680430308	8.13746083988586	-0.0608788567234217	0.521199890690825	SYNE1	No significance
IGF1R	0.361430347903312	6.56882177074942	3.81046518120793	0.000329332782100492	8.13697489813078	-0.0616872981295344	0.361430347903312	IGF1R	No significance
LCK	-0.27374634240917	3.62131284649862	-3.81010782401303	0.000329715670491233	8.13655396581866	-0.0627719173497372	0.27374634240917	LCK	No significance
NAT1	-0.539046768062342	3.52648432691246	-3.81005016687707	0.000329777486896381	8.13655396581866	-0.0629469075181692	0.539046768062342	NAT1	No significance
ARHGEF39	0.332046794592825	4.29320431681373	3.80824471107864	0.000331718817948636	8.12884834451616	-0.0684256861415173	0.332046794592825	ARHGEF39	No significance
GPSM3	-0.213569799197834	4.41535114651402	-3.8079123310764	0.000332077404834497	8.1283653931288	-0.0694341461102077	0.213569799197834	GPSM3	No significance
MYL6	-0.261195081485802	11.9602471390338	-3.80781686404427	0.000332180467777718	8.1283653931288	-0.0697237887921016	0.261195081485802	MYL6	No significance
APAF1	0.306255144053939	4.75126934863933	3.80696669950427	0.000333099630304429	8.12514000143096	-0.072302957579903	0.306255144053939	APAF1	No significance
AVPI1	-0.312270839015774	5.15724968364885	-3.80563945260009	0.000334539472490407	8.12008565788302	-0.0763287738749217	0.312270839015774	AVPI1	No significance
NBR1	-0.287248478454373	7.09301562294878	-3.80556422211813	0.000334621263541101	8.12008565788302	-0.0765569383576521	0.287248478454373	NBR1	No significance
NOXA1	-0.371354427089748	5.23833401111486	-3.80380900056932	0.000336535003444161	8.11261812626811	-0.0818795332284212	0.371354427089748	NOXA1	No significance
SMARCA4	0.354488571742703	8.55022251074351	3.80349829783722	0.000336874858054592	8.11192144859558	-0.0828215653541067	0.354488571742703	SMARCA4	No significance
LINC02091	-0.363191583326975	3.36826282699846	-3.80303157773793	0.000337385987020383	8.11049326798128	-0.084236545939091	0.363191583326975	LINC02091	No significance
ASAP1-IT1	0.723219280264842	4.69467642835747	3.80227403899159	0.000338217189753788	8.1077020501985	-0.0865329950469667	0.723219280264842	ASAP1-IT1	Low-ICI up
SLC2A1	-0.466540335279456	5.86858460495285	-3.80209303533866	0.000338416084868949	8.10761221044334	-0.0870816598559472	0.466540335279456	SLC2A1	No significance
NEFM	1.33015867289487	5.55197505092594	3.80077458756659	0.000339868243306024	8.10219270338051	-0.091077712668298	1.33015867289487	NEFM	Low-ICI up
PDC	-1.54019621582621	10.4498726581166	-3.80044018029568	0.000340237513386846	8.10138357149799	-0.0920911274526715	1.54019621582621	PDC	High-ICI up
CNGB1	-0.525423388645732	4.89106644670374	-3.80001446926982	0.000340708162492945	8.10087510136542	-0.0933811589324414	0.525423388645732	CNGB1	No significance
GLB1	-0.302299237368957	6.53937355280983	-3.7999365681777	0.00034079435436888	8.10087510136542	-0.0936172130885025	0.302299237368957	GLB1	No significance
PARD6G	0.167534632930902	3.64832080076775	3.79984703204573	0.000340893445391836	8.10087510136542	-0.0938885198889254	0.167534632930902	PARD6G	No significance
OTUD6B	0.428704771141283	5.77874499412472	3.79952465867197	0.000341250449841031	8.10012094493911	-0.0948653237306303	0.428704771141283	OTUD6B	No significance
SLC47A2	-0.257472344672252	3.45255040517682	-3.79884073601599	0.00034200903050335	8.09824325251339	-0.096937470887914	0.257472344672252	SLC47A2	No significance
KIF5B	0.200616448566141	9.09341519180937	3.79880125968831	0.000342052865444258	8.09824325251339	-0.0970570693176045	0.200616448566141	KIF5B	No significance
DLST	0.350267972098174	7.41582271191934	3.79852494901156	0.00034235983464686	8.09770385737013	-0.0978941658437034	0.350267972098174	DLST	No significance
HNRNPAB	0.279063260688071	10.4683529815424	3.7982538695532	0.000342661248860116	8.0971886152244	-0.0987153785434343	0.279063260688071	HNRNPAB	No significance
MRTO4	0.352875704751042	4.9891149137058	3.797972276043	0.000342974623100706	8.09662378536489	-0.0995684053502623	0.352875704751042	MRTO4	No significance
METRN	-0.397580418115988	4.85473196666652	-3.79765411856054	0.000343329018545714	8.09588738154371	-0.100532149038458	0.397580418115988	METRN	No significance
IL6R	-0.201610009498487	3.30028204890112	-3.79695323937059	0.000344110966551937	8.09335848069623	-0.102655039109778	0.201610009498487	IL6R	No significance
MED17	0.268425681128037	6.29894798651256	3.79629901505111	0.000344842403786913	8.09104793967957	-0.104636403627328	0.268425681128037	MED17	No significance
MED13L	0.430740623115766	6.69067969307467	3.79595979097778	0.000345222250375297	8.09021205781005	-0.105663686757761	0.430740623115766	MED13L	No significance
SELENOT	-0.343741178290872	8.04952439780338	-3.7953350320521	0.000345922874934721	8.08865420560829	-0.107555519599684	0.343741178290872	SELENOT	No significance
CDC42EP5	-0.232951153416775	2.53114409755329	-3.79521664747031	0.000346055788714833	8.08865420560829	-0.107913978885668	0.232951153416775	CDC42EP5	No significance
RASGRP1	-1.24235696846087	4.45452220902053	-3.79514541635751	0.000346135785527857	8.08865420560829	-0.108129657898639	1.24235696846087	RASGRP1	High-ICI up
KIFC1	0.644948802478694	8.65071329474334	3.7948618573875	0.000346454415061565	8.08807758470137	-0.108988215274904	0.644948802478694	KIFC1	Low-ICI up
CYFIP1	-0.840683529682353	6.67413012855292	-3.79355895122612	0.000347922082482177	8.0827293035202	-0.112932646539094	0.840683529682353	CYFIP1	High-ICI up
TLR3	-0.251651573815574	2.68058878551791	-3.79335209824449	0.000348155640992351	8.08251119025767	-0.113558800289457	0.251651573815574	TLR3	No significance
CCDC181	0.645331209565472	8.39373389991811	3.79194722995463	0.000349745864749954	8.0766862361559	-0.117810858621142	0.645331209565472	CCDC181	Low-ICI up
SDE2	0.333034799986114	4.95671811202267	3.79129960954672	0.000350481273405445	8.07440513165833	-0.119770665588508	0.333034799986114	SDE2	No significance
IL4R	-0.285732064873766	5.0346771436218	-3.79093506646262	0.000350895883962205	8.0734483367381	-0.120873744773359	0.285732064873766	IL4R	No significance
RAB11FIP4	0.38581697508091	5.11072716526558	3.78916141589967	0.000352919850833639	8.0663738369291	-0.126239761588521	0.38581697508091	RAB11FIP4	No significance
PTMAP3	0.19731611557661	5.77375001116637	3.78909344793097	0.000352997633362351	8.0663738369291	-0.126445362301904	0.19731611557661	PTMAP3	No significance
MRPL48	0.339487576541375	7.16212432488756	3.78894309492635	0.000353169755693361	8.0663738369291	-0.126900166945985	0.339487576541375	MRPL48	No significance
BAHCC1	0.256524337455205	4.79820241431884	3.78855166646374	0.000353618235765166	8.06529027920412	-0.128084152627792	0.256524337455205	BAHCC1	No significance
ICAM2	-0.293003271132056	3.94967003336336	-3.78828353121853	0.00035392576734553	8.06478308408247	-0.128895160641675	0.293003271132056	ICAM2	No significance
SLC25A21-AS1	-0.459557588199504	4.22418880021186	-3.78662914783058	0.000355828902457018	8.05846072806101	-0.133898280398808	0.459557588199504	SLC25A21-AS1	No significance
GPR27	0.323780610349401	5.14787138519533	3.7866124335186	0.000355848179876943	8.05846072806101	-0.133948820419208	0.323780610349401	GPR27	No significance
IFT46	-0.280103798123298	6.75392625476259	-3.78606333620074	0.000356482037127024	8.05663897424398	-0.135609082477595	0.280103798123298	IFT46	No significance
DHRS7B	-0.398063587907451	5.37852147484272	-3.78450781342192	0.000358283554487234	8.05054723006069	-0.140311604188728	0.398063587907451	DHRS7B	No significance
ZNF136	0.450754077380556	6.18878703223616	3.78444156579381	0.000358360472090698	8.05054723006069	-0.140511852369317	0.450754077380556	ZNF136	No significance
HEPACAM	-0.285204173266728	4.088019424798	-3.78368275374208	0.00035924262952067	8.04774480314391	-0.142805379427172	0.285204173266728	HEPACAM	No significance
LRRN1	0.867699259522873	3.72062887223414	3.78214813681902	0.000361033064318271	8.04131662464393	-0.147442945451022	0.867699259522873	LRRN1	Low-ICI up
TRAT1	-0.162071748540431	2.4360939788394	-3.78134054830302	0.000361978707567722	8.03828660530846	-0.149882996950767	0.162071748540431	TRAT1	No significance
PPP1R12A	0.272590328329148	7.38765866933025	3.77910067909641	0.000364613913135008	8.02856529449751	-0.156648898880144	0.272590328329148	PPP1R12A	No significance
SPPL3	0.187902472913533	6.90501273593635	3.77728795609865	0.000366760031042035	8.02129332401605	-0.162122758245784	0.187902472913533	SPPL3	No significance
TXNDC11	-0.241177366453543	5.57152438476001	-3.77722565821929	0.000366834001432867	8.02129332401605	-0.162310850208143	0.241177366453543	TXNDC11	No significance
NMT2	0.405182943810585	5.95442747490781	3.77530058923136	0.000369126822082844	8.01304643615087	-0.168122161011546	0.405182943810585	NMT2	No significance
CCDC15	0.73203520964498	6.18276535576886	3.77511965459977	0.000369343025759448	8.01294360947569	-0.168668266040383	0.73203520964498	CCDC15	Low-ICI up
SIRT2	-0.261171951950187	6.51093740388085	-3.77341720553441	0.000371383278866632	8.00573763919004	-0.173805897901694	0.261171951950187	SIRT2	No significance
BRD9	0.286653255288095	5.97543143481025	3.77095216769854	0.000374356582699736	7.99497455099652	-0.181242372919238	0.286653255288095	BRD9	No significance
C19orf48	0.313056673549887	6.86322786932259	3.77038353406513	0.00037504569301372	7.99306209297398	-0.182957396904194	0.313056673549887	C19orf48	No significance
MSH6	0.355405747478551	9.36687982891713	3.76981873181331	0.000375731363126838	7.99116733465935	-0.184660710020485	0.355405747478551	MSH6	No significance
GEMIN4	0.310962239963551	5.67029148670792	3.76935812884521	0.000376291424168624	7.98975850380024	-0.186049667601184	0.310962239963551	GEMIN4	No significance
CHRNB1	-0.35422242852204	3.32237778698631	-3.76754081381831	0.000378508965058315	7.98246815580525	-0.191528813346149	0.35422242852204	CHRNB1	No significance
DLG2	-0.310432820500379	3.30470783839328	-3.76747816046464	0.000378585639315221	7.98246815580525	-0.19171768258088	0.310432820500379	DLG2	No significance
RFC3	0.359948290067575	7.05739080139697	3.76514661338563	0.000381449555325981	7.9723344583047	-0.198744801600424	0.359948290067575	RFC3	No significance
ABCE1	0.380943466972894	7.00595219344098	3.76475098907275	0.00038193756861978	7.97122842220748	-0.199936923346313	0.380943466972894	ABCE1	No significance
MGAT4A	-0.363584228897352	3.90383911856754	-3.76416761974434	0.000382658261733186	7.96924684922754	-0.201694632169665	0.363584228897352	MGAT4A	No significance
TNFRSF14	-0.273302268162904	3.63459561361228	-3.7638747976231	0.000383020504351572	7.96873246219379	-0.202576851403082	0.273302268162904	TNFRSF14	No significance
ZCCHC24	-0.743738438463874	4.3988496557124	-3.7637408417492	0.000383186327154587	7.96873246219379	-0.202980421932182	0.743738438463874	ZCCHC24	High-ICI up
OR7E14P	-0.753394661225417	5.3189782228362	-3.76311285520269	0.000383964623464404	7.96673793548684	-0.204872248472137	0.753394661225417	OR7E14P	High-ICI up
SLC13A2	-0.303995248073715	3.78213780389193	-3.76285748426975	0.000384281550785427	7.96673793548684	-0.20564150548946	0.303995248073715	SLC13A2	No significance
NUP214	0.237618289034544	5.70964841179806	3.76283886315349	0.000384304670264195	7.96673793548684	-0.205697596867235	0.237618289034544	NUP214	No significance
MRGBP	0.329730400829869	6.95366182463633	3.76236859340648	0.000384888986461932	7.96589732688557	-0.207114108976694	0.329730400829869	MRGBP	No significance
TIGIT	-0.333309252952972	4.03111049425056	-3.76234282166976	0.000384921032758491	7.96589732688557	-0.207191733605907	0.333309252952972	TIGIT	No significance
SF3A2	0.493779863650863	6.44833500402464	3.76187159019833	0.000385507444193577	7.96443624379722	-0.208611028712452	0.493779863650863	SF3A2	No significance
HBEGF	-0.5245195735875	4.6643560604386	-3.76139433886076	0.000386102218998911	7.9633762970637	-0.210048344824918	0.5245195735875	HBEGF	No significance
ZMYM1	0.418555392920153	4.66312617834698	3.76132889843155	0.000386183842667874	7.9633762970637	-0.210245420142282	0.418555392920153	ZMYM1	No significance
BCL6	-0.301910724248488	3.60848872323592	-3.76116355030578	0.00038639015457846	7.9633397776658	-0.210743360437084	0.301910724248488	BCL6	No significance
TMX4	-0.431335511965525	8.87747718029714	-3.76061445786479	0.000387076038288575	7.96151474641	-0.212396838291782	0.431335511965525	TMX4	No significance
SPAG7	-0.268667453924509	8.15021653318211	-3.7597055709066	0.00038821391274776	7.9580131886377	-0.215133440019994	0.268667453924509	SPAG7	No significance
KHDC4	0.47216425746551	8.46708352070125	3.75913863487963	0.000388925305908602	7.95610479267811	-0.216840245162204	0.47216425746551	KHDC4	No significance
SLC40A1	-0.718523801275693	7.6248057751085	-3.75482146858016	0.00039438360024413	7.93673085869324	-0.229832272897879	0.718523801275693	SLC40A1	High-ICI up
ILKAP	0.293460786364186	7.03092668922566	3.75447763306612	0.000394821459344399	7.93586216107577	-0.230866616514088	0.293460786364186	ILKAP	No significance
ATAD2B	0.368248221290333	5.94783252398063	3.75423477086674	0.000395131013953022	7.93551963416747	-0.231597172262922	0.368248221290333	ATAD2B	No significance
PRPH2	-1.12236006183811	8.45450147484956	-3.75408977703886	0.000395315935332946	7.93551963416747	-0.232033315647728	1.12236006183811	PRPH2	High-ICI up
TMEM86A	-0.271354318728883	4.29673595368525	-3.75165182827469	0.00039843767146388	7.92540493568949	-0.239365161133614	0.271354318728883	TMEM86A	No significance
ATP6V1E1	-0.213483613587602	8.75599576714959	-3.75160274062583	0.000398500768828005	7.92540493568949	-0.23951275667878	0.213483613587602	ATP6V1E1	No significance
KRT9	-0.482164938335195	3.79566277962762	-3.75130891395837	0.000398878654316053	7.92476781615711	-0.240396202921842	0.482164938335195	KRT9	No significance
CDC25B	0.43926945273177	7.60927139067348	3.7507476962722	0.000399601380637232	7.9234033682998	-0.242083494323215	0.43926945273177	CDC25B	No significance
SEC23IP	0.24050908894267	5.17341909281897	3.75070207743252	0.000399660182852673	7.9234033682998	-0.242220639822601	0.24050908894267	SEC23IP	No significance
PPAT	0.350166079519247	7.69789456221874	3.75045899186628	0.000399973657376987	7.9230014164545	-0.242951419239197	0.350166079519247	PPAT	No significance
GHR	-0.230116392617609	2.59500289909464	-3.75020134620565	0.000400306165080505	7.92253138559865	-0.2437259386174	0.230116392617609	GHR	No significance
ASIC2	-0.390071184703534	4.22406433382007	-3.74980684656002	0.000400815804285251	7.92142427469366	-0.244911797595049	0.390071184703534	ASIC2	No significance
SMIM27	-0.208132382908206	6.01134259573242	-3.74925766804503	0.000401526301774982	7.91959725869733	-0.246562491842923	0.208132382908206	SMIM27	No significance
TMEM117	-0.706114303938832	4.5177670182757	-3.74851448513841	0.0004024897120241	7.91727655621988	-0.248796080287533	0.706114303938832	TMEM117	High-ICI up
PDPN	-0.561943574338755	4.06210328191624	-3.74844605040279	0.000402578537220944	7.91727655621988	-0.249001742903131	0.561943574338755	PDPN	No significance
IER5L	0.607924794441867	5.26087890949997	3.74817550195767	0.000402929880692687	7.91674499976439	-0.249814782733835	0.607924794441867	IER5L	Low-ICI up
LOC100129034	-0.17755663186901	3.65236794176454	-3.74789243843008	0.000403297790938635	7.9161549094662	-0.250665393989239	0.17755663186901	LOC100129034	No significance
PANK3	0.338681602046385	5.58098248373795	3.74568701139389	0.000406175318049864	7.90662408817653	-0.257291401110609	0.338681602046385	PANK3	No significance
PIAS1	0.304317310095332	8.29774554062421	3.74487569128513	0.000407238823900708	7.90357744036285	-0.259728340272426	0.304317310095332	PIAS1	No significance
CTDSP1	-0.317808355474487	5.25056899052347	-3.74193096722552	0.000411121309635369	7.8906139131854	-0.268570614806181	0.317808355474487	CTDSP1	No significance
GIPC1	-0.233885636534011	6.27590140138135	-3.74064240167386	0.000412831347545715	7.88535069761689	-0.272438519802417	0.233885636534011	GIPC1	No significance
DUSP12	0.410619840150241	8.99313073759183	3.73999360159204	0.000413694936477594	7.88306071161468	-0.274385723656453	0.410619840150241	DUSP12	No significance
STK3	-0.204035499933319	3.02358174121558	-3.7380764084125	0.000416256943410053	7.87487810003304	-0.280138470613924	0.204035499933319	STK3	No significance
SPC24	0.482281915334265	6.77039424271208	3.73743327236585	0.000417119783496639	7.87261476102375	-0.282067866127925	0.482281915334265	SPC24	No significance
MYL4	-1.14978865200844	7.45751864574797	-3.73647447544457	0.000418409297685117	7.8688852889486	-0.284943860834877	1.14978865200844	MYL4	High-ICI up
TCERG1L	0.957444596404398	4.43196638173884	3.73517053302555	0.000420169132587296	7.86422235661479	-0.288854424538905	0.957444596404398	TCERG1L	Low-ICI up
LOC100129129	-0.410922925033262	3.66118911760226	-3.73515890905336	0.000420184852417517	7.86422235661479	-0.288889281433249	0.410922925033262	LOC100129129	No significance
PRMT7	-0.535443022552302	5.11360467290869	-3.73489566010904	0.00042054101131904	7.86372262328431	-0.289678670269317	0.535443022552302	PRMT7	No significance
MBNL1	-0.389219629445171	3.91427030652701	-3.73408619506617	0.00042163797655831	7.86068655805257	-0.292105751113835	0.389219629445171	MBNL1	No significance
DOCK7	0.217130855112417	5.99208027637878	3.73196965661078	0.000424519209324153	7.851583425466	-0.298450406802508	0.217130855112417	DOCK7	No significance
[truncated: 18,388 more rows]
